# Supplementary material for: Microbiomes of Various Maternal Body Systems Are Predictive of Calf Digestive Bacterial Ecology
Source: Animals (Basel). 2021 Jul 26;11(8):2210. doi: 10.3390/ani11082210 (PMC8388428; doi:10.3390/ani11082210)
Supplement: Supplementary file 1 [file animals-11-02210-s001.zip]

Archive with 3 entries (3 files):
- Supplemental Table S1-S3.pdf
- TableS3.csv
- TableS4.csv
