# Supplementary material for: Microbiomes of Various Maternal Body Systems Are Predictive of Calf Digestive Bacterial Ecology
Source: Animals (Basel). 2021 Jul 26;11(8):2210. doi: 10.3390/ani11082210 (PMC8388428; doi:10.3390/ani11082210)
Supplement: Supplementary file 1 [file animals-11-02210-s001.zip › TableS4.csv]

ID	Placenta	Colostrum	Vagina	Oral	CowFecal	Fecal0h	Fecal24h	Fecal7d	Fecal42d	Fecal60d
[Clostridium]	0.00E+00	0.00E+00	0.00E+00	1.15E-03	0.00E+00	0.00E+00	0.00E+00	8.83E-03	0.00E+00	0.00E+00
[Eubacterium]	0.00E+00	0.00E+00	1.33E-02	1.80E-02	1.26E-01	6.82E-02	0.00E+00	2.51E-04	2.77E-01	3.49E-01
[Prevotella]	6.44E+00	6.41E-01	6.36E-02	6.95E-01	5.74E-01	8.34E-01	1.90E-03	1.56E-03	4.57E+00	4.15E+00
[Ruminococcus]	6.27E-03	0.00E+00	0.00E+00	2.09E-02	1.68E-04	7.77E-02	1.06E-04	7.54E-02	6.35E-02	7.80E-02
{Unknown Class} FBP	0.00E+00	0.00E+00	3.30E-04	7.67E-04	0.00E+00	7.87E-04	0.00E+00	0.00E+00	0.00E+00	0.00E+00
{Unknown Class} GN02	0.00E+00	0.00E+00	3.30E-04	7.67E-04	0.00E+00	0.00E+00	0.00E+00	0.00E+00	0.00E+00	0.00E+00
{Unknown Class} GN04	0.00E+00	0.00E+00	0.00E+00	1.10E-04	0.00E+00	0.00E+00	0.00E+00	0.00E+00	0.00E+00	0.00E+00
{Unknown Class} LD1	0.00E+00	0.00E+00	0.00E+00	0.00E+00	6.71E-04	0.00E+00	0.00E+00	0.00E+00	0.00E+00	0.00E+00
{Unknown Class} OD1	0.00E+00	0.00E+00	0.00E+00	2.19E-04	0.00E+00	0.00E+00	0.00E+00	0.00E+00	0.00E+00	0.00E+00
{Unknown Class} OP11	0.00E+00	0.00E+00	6.59E-04	1.48E-03	0.00E+00	0.00E+00	0.00E+00	0.00E+00	0.00E+00	0.00E+00
{Unknown Class} TM7	0.00E+00	0.00E+00	0.00E+00	2.74E-04	0.00E+00	0.00E+00	0.00E+00	0.00E+00	0.00E+00	0.00E+00
{Unknown Class} WPS-2	0.00E+00	0.00E+00	1.81E-03	9.31E-04	0.00E+00	1.05E-03	0.00E+00	0.00E+00	0.00E+00	0.00E+00
{Unknown Family} [Pedosphaerales]	0.00E+00	0.00E+00	0.00E+00	0.00E+00	0.00E+00	1.73E-02	0.00E+00	0.00E+00	0.00E+00	0.00E+00
{Unknown Family} [Roseiflexales]	0.00E+00	0.00E+00	0.00E+00	4.38E-04	0.00E+00	0.00E+00	0.00E+00	0.00E+00	0.00E+00	0.00E+00
{Unknown Family} [Saprospirales]-1	0.00E+00	0.00E+00	0.00E+00	0.00E+00	0.00E+00	7.87E-04	0.00E+00	0.00E+00	0.00E+00	0.00E+00
{Unknown Family} [Saprospirales]-2	0.00E+00	0.00E+00	0.00E+00	2.63E-03	0.00E+00	1.29E-02	0.00E+00	0.00E+00	0.00E+00	0.00E+00
{Unknown Family} 258ds10	0.00E+00	0.00E+00	1.32E-03	1.64E-03	3.36E-04	1.44E-02	0.00E+00	0.00E+00	0.00E+00	0.00E+00
{Unknown Family} 34P16	0.00E+00	0.00E+00	0.00E+00	3.29E-04	0.00E+00	5.25E-04	0.00E+00	0.00E+00	0.00E+00	0.00E+00
{Unknown Family} Acidimicrobiales-1	0.00E+00	0.00E+00	0.00E+00	1.64E-04	0.00E+00	0.00E+00	0.00E+00	0.00E+00	0.00E+00	0.00E+00
{Unknown Family} Acidimicrobiales-2	6.27E-03	0.00E+00	8.24E-03	7.12E-03	1.34E-03	2.62E-03	0.00E+00	0.00E+00	0.00E+00	0.00E+00
{Unknown Family} Actinomycetales-1	0.00E+00	0.00E+00	0.00E+00	1.64E-04	1.68E-04	0.00E+00	0.00E+00	0.00E+00	0.00E+00	0.00E+00
{Unknown Family} Actinomycetales-2	8.15E-02	2.10E-02	2.80E-03	6.57E-03	6.04E-03	3.94E-03	0.00E+00	0.00E+00	0.00E+00	0.00E+00
{Unknown Family} agg27	0.00E+00	0.00E+00	0.00E+00	1.64E-04	0.00E+00	0.00E+00	0.00E+00	0.00E+00	0.00E+00	0.00E+00
{Unknown Family} AKYG1722	0.00E+00	0.00E+00	2.64E-03	1.64E-03	0.00E+00	0.00E+00	0.00E+00	0.00E+00	0.00E+00	0.00E+00
{Unknown Family} Alteromonadales	0.00E+00	0.00E+00	0.00E+00	2.19E-03	3.36E-04	7.87E-03	0.00E+00	0.00E+00	0.00E+00	0.00E+00
{Unknown Family} ASSO-13	0.00E+00	0.00E+00	0.00E+00	1.10E-04	0.00E+00	0.00E+00	0.00E+00	0.00E+00	0.00E+00	0.00E+00
{Unknown Family} Bacillales-1	0.00E+00	0.00E+00	0.00E+00	5.48E-05	3.36E-04	0.00E+00	0.00E+00	0.00E+00	0.00E+00	0.00E+00
{Unknown Family} Bacillales-2	6.27E-03	0.00E+00	1.65E-04	1.15E-03	2.01E-03	1.16E-02	3.53E-04	0.00E+00	0.00E+00	0.00E+00
{Unknown Family} Bacteroidales-1	0.00E+00	0.00E+00	0.00E+00	0.00E+00	6.71E-04	0.00E+00	0.00E+00	0.00E+00	0.00E+00	0.00E+00
{Unknown Family} Bacteroidales-2	3.14E-02	1.05E-02	2.14E+00	1.95E+00	1.20E+01	5.04E+00	6.42E-03	3.11E-03	6.76E-01	4.72E-01
{Unknown Family} BD7-3	6.27E-03	1.05E-02	8.24E-04	8.00E-03	1.01E-03	2.36E-02	0.00E+00	0.00E+00	0.00E+00	0.00E+00
{Unknown Family} Burkholderiales	6.27E-03	0.00E+00	8.24E-04	5.48E-05	0.00E+00	1.55E-02	1.41E-04	0.00E+00	0.00E+00	0.00E+00
{Unknown Family} Caulobacterales	0.00E+00	0.00E+00	0.00E+00	0.00E+00	0.00E+00	0.00E+00	0.00E+00	0.00E+00	0.00E+00	1.56E-04
{Unknown Family} Clostridiales-1	0.00E+00	0.00E+00	1.15E-03	5.04E-03	1.56E-02	1.10E-02	6.03E-03	5.02E-05	4.78E-04	1.26E-02
{Unknown Family} Clostridiales-2	3.67E+00	2.31E-01	9.77E-01	5.01E-01	3.41E+00	1.95E+00	4.34E-03	4.27E-01	1.07E+00	1.90E+00
{Unknown Family} d153	0.00E+00	0.00E+00	4.94E-04	4.93E-04	0.00E+00	0.00E+00	0.00E+00	0.00E+00	0.00E+00	0.00E+00
{Unknown Family} DRC31	0.00E+00	0.00E+00	1.81E-03	1.70E-03	0.00E+00	0.00E+00	0.00E+00	0.00E+00	0.00E+00	0.00E+00
{Unknown Family} DS-18	0.00E+00	0.00E+00	0.00E+00	0.00E+00	0.00E+00	0.00E+00	0.00E+00	5.02E-05	0.00E+00	0.00E+00
{Unknown Family} Ellin6067	0.00E+00	0.00E+00	0.00E+00	0.00E+00	1.68E-04	4.46E-03	0.00E+00	0.00E+00	0.00E+00	0.00E+00
{Unknown Family} envOPS12	0.00E+00	0.00E+00	8.24E-04	7.12E-04	1.18E-03	6.11E-02	0.00E+00	1.00E-04	7.64E-04	5.46E-04
{Unknown Family} Flavobacteriales-1	0.00E+00	0.00E+00	0.00E+00	2.47E-03	0.00E+00	1.08E-02	0.00E+00	0.00E+00	0.00E+00	0.00E+00
{Unknown Family} Flavobacteriales-2	0.00E+00	0.00E+00	7.25E-03	7.83E-03	1.48E-02	2.73E-02	0.00E+00	0.00E+00	0.00E+00	0.00E+00
{Unknown Family} GCA004	0.00E+00	0.00E+00	3.30E-04	0.00E+00	0.00E+00	0.00E+00	0.00E+00	0.00E+00	0.00E+00	0.00E+00
{Unknown Family} Gemmatimonadales	0.00E+00	0.00E+00	4.94E-04	3.29E-04	0.00E+00	1.31E-03	0.00E+00	0.00E+00	0.00E+00	0.00E+00
{Unknown Family} GMD14H09	2.51E-02	0.00E+00	3.30E-04	1.86E-03	5.04E-04	2.10E-02	0.00E+00	0.00E+00	0.00E+00	0.00E+00
{Unknown Family} GW-28	0.00E+00	0.00E+00	0.00E+00	0.00E+00	3.36E-04	0.00E+00	0.00E+00	0.00E+00	0.00E+00	0.00E+00
{Unknown Family} HA64	0.00E+00	0.00E+00	0.00E+00	1.10E-04	1.85E-03	7.87E-04	0.00E+00	0.00E+00	0.00E+00	0.00E+00
{Unknown Family} iii1-15	0.00E+00	0.00E+00	0.00E+00	0.00E+00	1.68E-04	3.60E-02	0.00E+00	5.02E-05	2.87E-04	0.00E+00
{Unknown Family} JG30-KF-CM45	0.00E+00	0.00E+00	6.43E-03	1.08E-02	2.52E-03	2.36E-03	0.00E+00	0.00E+00	0.00E+00	0.00E+00
{Unknown Family} Kiloniellales	0.00E+00	0.00E+00	0.00E+00	2.74E-04	0.00E+00	0.00E+00	0.00E+00	0.00E+00	0.00E+00	0.00E+00
{Unknown Family} Lactobacillales-1	0.00E+00	0.00E+00	0.00E+00	0.00E+00	0.00E+00	0.00E+00	1.98E-03	0.00E+00	0.00E+00	0.00E+00
{Unknown Family} Lactobacillales-2	0.00E+00	0.00E+00	1.65E-03	9.31E-03	2.18E-03	2.89E-03	4.94E-02	3.51E-04	9.55E-05	0.00E+00
{Unknown Family} LD1-PB3	0.00E+00	0.00E+00	0.00E+00	3.29E-04	3.36E-04	0.00E+00	0.00E+00	0.00E+00	0.00E+00	0.00E+00
{Unknown Family} Legionellales	0.00E+00	0.00E+00	3.30E-04	6.03E-04	0.00E+00	0.00E+00	0.00E+00	0.00E+00	0.00E+00	0.00E+00
{Unknown Family} M2PT2-76	0.00E+00	0.00E+00	1.57E-02	6.83E-02	4.99E-02	3.23E-01	7.05E-05	0.00E+00	0.00E+00	0.00E+00
{Unknown Family} MBNT15	0.00E+00	0.00E+00	0.00E+00	0.00E+00	0.00E+00	2.62E-04	0.00E+00	0.00E+00	0.00E+00	0.00E+00
{Unknown Family} Methylophilales	0.00E+00	0.00E+00	0.00E+00	1.10E-04	0.00E+00	0.00E+00	0.00E+00	0.00E+00	0.00E+00	0.00E+00
{Unknown Family} MIZ46	0.00E+00	0.00E+00	0.00E+00	2.74E-04	0.00E+00	0.00E+00	0.00E+00	0.00E+00	0.00E+00	0.00E+00
{Unknown Family} MKC10	0.00E+00	0.00E+00	0.00E+00	2.74E-04	0.00E+00	3.67E-03	0.00E+00	0.00E+00	0.00E+00	0.00E+00
{Unknown Family} ML615J-28	2.57E-01	0.00E+00	2.42E-02	1.80E-02	1.14E-01	6.95E-02	0.00E+00	0.00E+00	0.00E+00	0.00E+00
{Unknown Family} MSBL9	0.00E+00	0.00E+00	0.00E+00	0.00E+00	0.00E+00	4.72E-03	0.00E+00	0.00E+00	0.00E+00	0.00E+00
{Unknown Family} Myxococcales	0.00E+00	0.00E+00	2.14E-03	2.63E-03	0.00E+00	1.05E-03	0.00E+00	0.00E+00	0.00E+00	0.00E+00
{Unknown Family} N1423WL	0.00E+00	0.00E+00	0.00E+00	0.00E+00	0.00E+00	6.04E-03	0.00E+00	0.00E+00	0.00E+00	0.00E+00
{Unknown Family} Nitrosomonadales	0.00E+00	0.00E+00	0.00E+00	2.19E-04	1.85E-03	0.00E+00	0.00E+00	0.00E+00	0.00E+00	0.00E+00
{Unknown Family} PB19	0.00E+00	0.00E+00	1.65E-04	0.00E+00	0.00E+00	0.00E+00	0.00E+00	0.00E+00	0.00E+00	0.00E+00
{Unknown Family} PHOS-HD29	0.00E+00	0.00E+00	0.00E+00	8.22E-04	0.00E+00	0.00E+00	0.00E+00	0.00E+00	0.00E+00	0.00E+00
{Unknown Family} Phycisphaerales	0.00E+00	0.00E+00	0.00E+00	4.38E-04	0.00E+00	0.00E+00	0.00E+00	0.00E+00	0.00E+00	0.00E+00
{Unknown Family} Pseudomonadales	0.00E+00	0.00E+00	0.00E+00	0.00E+00	0.00E+00	7.87E-04	0.00E+00	0.00E+00	0.00E+00	0.00E+00
{Unknown Family} RB41	0.00E+00	0.00E+00	0.00E+00	0.00E+00	0.00E+00	1.89E-02	0.00E+00	0.00E+00	0.00E+00	0.00E+00
{Unknown Family} RF32	1.25E-02	0.00E+00	3.11E-02	3.75E-02	7.02E-02	6.56E-02	0.00E+00	0.00E+00	5.12E-02	1.16E-01
{Unknown Family} RF39	1.25E-02	0.00E+00	1.53E-01	1.08E-01	2.89E-01	4.97E-01	2.12E-04	5.02E-05	8.75E-01	5.62E-01
{Unknown Family} Rhizobiales-1	0.00E+00	0.00E+00	0.00E+00	1.10E-04	0.00E+00	0.00E+00	0.00E+00	0.00E+00	0.00E+00	0.00E+00
{Unknown Family} Rhizobiales-2	6.27E-03	0.00E+00	4.12E-03	4.16E-03	2.01E-03	3.67E-03	0.00E+00	0.00E+00	0.00E+00	0.00E+00
{Unknown Family} Rhodospirillales	0.00E+00	0.00E+00	0.00E+00	1.10E-04	0.00E+00	0.00E+00	0.00E+00	0.00E+00	0.00E+00	0.00E+00
{Unknown Family} Rickettsiales	3.14E-01	0.00E+00	2.97E-03	1.92E-03	8.39E-03	2.89E-03	0.00E+00	0.00E+00	0.00E+00	0.00E+00
{Unknown Family} SC-I-84	0.00E+00	0.00E+00	0.00E+00	0.00E+00	0.00E+00	7.87E-04	0.00E+00	0.00E+00	0.00E+00	0.00E+00
{Unknown Family} SJA-22	0.00E+00	0.00E+00	0.00E+00	0.00E+00	0.00E+00	3.67E-03	0.00E+00	0.00E+00	0.00E+00	0.00E+00
{Unknown Family} Solibacterales	0.00E+00	0.00E+00	0.00E+00	4.93E-04	3.36E-04	0.00E+00	0.00E+00	0.00E+00	0.00E+00	1.56E-04
{Unknown Family} Solirubrobacterales	0.00E+00	0.00E+00	2.31E-03	2.30E-03	1.34E-03	0.00E+00	0.00E+00	0.00E+00	0.00E+00	0.00E+00
{Unknown Family} Sphingobacteriales	0.00E+00	0.00E+00	3.30E-04	1.15E-03	0.00E+00	8.40E-03	0.00E+00	0.00E+00	0.00E+00	0.00E+00
{Unknown Family} Sphingomonadales	0.00E+00	0.00E+00	4.94E-04	5.59E-03	8.39E-04	1.94E-02	0.00E+00	0.00E+00	0.00E+00	0.00E+00
{Unknown Family} Spirobacillales	0.00E+00	0.00E+00	4.94E-04	1.86E-03	5.04E-04	1.84E-03	0.00E+00	0.00E+00	0.00E+00	0.00E+00
{Unknown Family} Stramenopiles	0.00E+00	0.00E+00	0.00E+00	2.19E-04	0.00E+00	0.00E+00	0.00E+00	0.00E+00	0.00E+00	0.00E+00
{Unknown Family} Streptophyta	1.88E-02	0.00E+00	0.00E+00	4.11E-02	8.39E-04	1.25E-01	7.05E-05	2.01E-04	0.00E+00	1.56E-03
{Unknown Family} Sva0725	0.00E+00	0.00E+00	3.13E-03	5.26E-03	3.86E-03	2.10E-03	0.00E+00	0.00E+00	0.00E+00	0.00E+00
{Unknown Family} WCHB1-41	0.00E+00	0.00E+00	0.00E+00	0.00E+00	0.00E+00	7.87E-04	0.00E+00	0.00E+00	0.00E+00	0.00E+00
{Unknown Family} WD2101	0.00E+00	0.00E+00	0.00E+00	7.12E-04	0.00E+00	1.94E-02	0.00E+00	0.00E+00	0.00E+00	0.00E+00
{Unknown Family} YS2	3.14E-02	0.00E+00	1.18E-01	1.67E-01	9.68E-01	4.48E-01	0.00E+00	0.00E+00	7.53E-01	2.55E-01
{Unknown Genus} [Balneolaceae]	0.00E+00	0.00E+00	3.30E-04	5.48E-04	0.00E+00	0.00E+00	0.00E+00	0.00E+00	0.00E+00	0.00E+00
{Unknown Genus} [Barnesiellaceae]	0.00E+00	0.00E+00	2.19E-02	2.81E-02	1.44E-01	4.12E-02	0.00E+00	0.00E+00	1.84E-02	9.91E-03
{Unknown Genus} [Bryobacteraceae]	0.00E+00	0.00E+00	0.00E+00	1.10E-04	0.00E+00	0.00E+00	0.00E+00	0.00E+00	0.00E+00	0.00E+00
{Unknown Genus} [Cerasicoccaceae]	0.00E+00	0.00E+00	7.74E-03	5.92E-03	1.39E-02	1.78E-02	0.00E+00	0.00E+00	0.00E+00	0.00E+00
{Unknown Genus} [Chromatiaceae]-1	0.00E+00	0.00E+00	0.00E+00	0.00E+00	0.00E+00	2.62E-04	0.00E+00	0.00E+00	0.00E+00	0.00E+00
{Unknown Genus} [Chromatiaceae]-2	0.00E+00	0.00E+00	9.89E-04	1.41E-02	6.71E-03	5.72E-01	0.00E+00	0.00E+00	0.00E+00	0.00E+00
{Unknown Genus} [Chthoniobacteraceae]	0.00E+00	0.00E+00	0.00E+00	8.22E-04	6.71E-04	7.87E-04	0.00E+00	0.00E+00	0.00E+00	0.00E+00
{Unknown Genus} [Cloacamonaceae]	0.00E+00	0.00E+00	0.00E+00	1.64E-04	0.00E+00	0.00E+00	0.00E+00	0.00E+00	0.00E+00	0.00E+00
{Unknown Genus} [Marinicellaceae]	0.00E+00	0.00E+00	0.00E+00	4.93E-04	0.00E+00	0.00E+00	0.00E+00	0.00E+00	0.00E+00	0.00E+00
{Unknown Genus} [Mogibacteriaceae]	2.68E+00	6.31E-02	1.02E-01	3.90E-02	2.01E-01	7.66E-02	0.00E+00	0.00E+00	1.87E-02	6.02E-02
{Unknown Genus} [Paraprevotellaceae]	0.00E+00	0.00E+00	0.00E+00	2.52E-03	3.36E-04	0.00E+00	0.00E+00	0.00E+00	1.34E-03	1.56E-04
{Unknown Genus} [Tissierellaceae]	0.00E+00	0.00E+00	3.30E-04	4.27E-03	3.52E-03	4.20E-03	0.00E+00	0.00E+00	0.00E+00	0.00E+00
{Unknown Genus} [Weeksellaceae]	0.00E+00	0.00E+00	3.46E-03	7.95E-01	1.98E-02	2.37E-01	1.76E-04	0.00E+00	0.00E+00	0.00E+00
{Unknown Genus} 211ds20	0.00E+00	0.00E+00	9.56E-03	9.04E-03	1.51E-03	9.45E-03	0.00E+00	0.00E+00	0.00E+00	0.00E+00
{Unknown Genus} A4b	0.00E+00	0.00E+00	1.98E-03	1.48E-03	0.00E+00	2.62E-03	7.05E-05	0.00E+00	0.00E+00	0.00E+00
{Unknown Genus} Acetobacteraceae	6.27E-03	0.00E+00	9.89E-04	1.26E-03	2.85E-03	1.31E-03	0.00E+00	0.00E+00	0.00E+00	0.00E+00
{Unknown Genus} Acholeplasmataceae	0.00E+00	0.00E+00	0.00E+00	0.00E+00	3.36E-04	0.00E+00	0.00E+00	0.00E+00	0.00E+00	0.00E+00
{Unknown Genus} Actinomycetaceae	2.51E-02	0.00E+00	1.04E-02	2.47E-03	1.01E-03	1.05E-03	0.00E+00	0.00E+00	0.00E+00	0.00E+00
{Unknown Genus} Actinopolysporaceae	0.00E+00	0.00E+00	0.00E+00	1.10E-04	0.00E+00	0.00E+00	0.00E+00	0.00E+00	0.00E+00	0.00E+00
{Unknown Genus} Actinosynnemataceae	0.00E+00	0.00E+00	0.00E+00	0.00E+00	3.36E-04	0.00E+00	0.00E+00	0.00E+00	0.00E+00	0.00E+00
{Unknown Genus} Aerococcaceae	1.25E-02	0.00E+00	4.93E-02	1.04E-02	3.14E-02	2.55E-02	0.00E+00	0.00E+00	0.00E+00	0.00E+00
{Unknown Genus} Aeromonadaceae	1.13E-01	8.20E-01	8.24E-04	5.75E-03	1.68E-03	5.67E-02	3.32E-02	5.02E-05	0.00E+00	0.00E+00
{Unknown Genus} AK1AB1_02E	0.00E+00	0.00E+00	0.00E+00	7.67E-04	0.00E+00	0.00E+00	0.00E+00	0.00E+00	0.00E+00	0.00E+00
{Unknown Genus} Alcaligenaceae-1	0.00E+00	0.00E+00	0.00E+00	0.00E+00	0.00E+00	0.00E+00	0.00E+00	0.00E+00	0.00E+00	7.80E-05
{Unknown Genus} Alcaligenaceae-2	6.27E-03	0.00E+00	3.13E-03	3.63E-02	8.39E-03	2.92E-01	0.00E+00	0.00E+00	1.24E-03	1.58E-02
{Unknown Genus} Alteromonadaceae	6.27E-03	0.00E+00	9.72E-03	2.19E-02	3.02E-03	2.44E-02	0.00E+00	0.00E+00	0.00E+00	0.00E+00
{Unknown Genus} Anaerolinaceae	0.00E+00	0.00E+00	0.00E+00	0.00E+00	0.00E+00	8.40E-03	0.00E+00	0.00E+00	0.00E+00	0.00E+00
{Unknown Genus} Anaeroplasmataceae	0.00E+00	0.00E+00	4.94E-03	3.67E-03	1.43E-02	2.89E-03	0.00E+00	0.00E+00	0.00E+00	0.00E+00
{Unknown Genus} Aurantimonadaceae	6.27E-03	0.00E+00	3.30E-04	0.00E+00	1.68E-04	0.00E+00	0.00E+00	0.00E+00	0.00E+00	0.00E+00
{Unknown Genus} Bacillaceae	0.00E+00	0.00E+00	3.30E-04	5.48E-04	2.18E-03	0.00E+00	0.00E+00	0.00E+00	0.00E+00	0.00E+00
{Unknown Genus} Bacteriovoracaceae	0.00E+00	0.00E+00	0.00E+00	2.47E-03	3.36E-04	1.39E-02	0.00E+00	0.00E+00	0.00E+00	0.00E+00
{Unknown Genus} Bacteroidaceae	1.25E-02	0.00E+00	8.16E-01	9.71E-01	3.47E+00	2.91E+00	3.17E-04	1.00E-04	0.00E+00	0.00E+00
{Unknown Genus} Beijerinckiaceae	0.00E+00	0.00E+00	0.00E+00	1.26E-03	3.36E-04	4.99E-03	0.00E+00	0.00E+00	0.00E+00	0.00E+00
{Unknown Genus} Bifidobacteriaceae	0.00E+00	0.00E+00	3.30E-04	2.90E-03	8.39E-04	1.34E-02	7.05E-05	1.00E-04	1.26E-02	1.33E-01
{Unknown Genus} Bradyrhizobiaceae-1	0.00E+00	0.00E+00	0.00E+00	1.10E-04	0.00E+00	0.00E+00	0.00E+00	0.00E+00	0.00E+00	0.00E+00
{Unknown Genus} Bradyrhizobiaceae-2	6.27E-03	2.10E-02	0.00E+00	2.74E-04	0.00E+00	0.00E+00	0.00E+00	0.00E+00	0.00E+00	0.00E+00
{Unknown Genus} BS11	0.00E+00	0.00E+00	1.84E-01	1.34E-01	2.11E+00	6.54E-01	8.11E-04	5.02E-04	0.00E+00	0.00E+00
{Unknown Genus} Burkholderiaceae	0.00E+00	0.00E+00	1.32E-03	8.77E-04	8.39E-04	0.00E+00	0.00E+00	0.00E+00	0.00E+00	0.00E+00
{Unknown Genus} C111	0.00E+00	0.00E+00	3.13E-03	3.34E-03	0.00E+00	0.00E+00	0.00E+00	0.00E+00	0.00E+00	0.00E+00
{Unknown Genus} Caldilineaceae	0.00E+00	0.00E+00	1.48E-03	8.77E-04	3.36E-04	0.00E+00	0.00E+00	0.00E+00	0.00E+00	0.00E+00
{Unknown Genus} Cardiobacteriaceae	0.00E+00	0.00E+00	0.00E+00	1.10E-04	0.00E+00	0.00E+00	0.00E+00	0.00E+00	0.00E+00	0.00E+00
{Unknown Genus} Carnobacteriaceae	6.27E-03	0.00E+00	8.24E-04	1.37E-03	0.00E+00	5.25E-04	7.05E-05	0.00E+00	0.00E+00	0.00E+00
{Unknown Genus} Caulobacteraceae	0.00E+00	0.00E+00	8.24E-04	1.01E-02	9.57E-03	1.06E-01	0.00E+00	0.00E+00	0.00E+00	0.00E+00
{Unknown Genus} Cellulomonadaceae	5.02E-02	0.00E+00	1.65E-04	3.07E-03	1.85E-02	1.84E-03	0.00E+00	0.00E+00	0.00E+00	0.00E+00
{Unknown Genus} Chitinophagaceae	0.00E+00	0.00E+00	2.14E-03	2.86E-02	1.51E-03	9.21E-02	0.00E+00	0.00E+00	2.87E-04	0.00E+00
{Unknown Genus} Christensenellaceae	0.00E+00	0.00E+00	1.65E-02	9.20E-03	5.96E-02	8.40E-03	0.00E+00	0.00E+00	0.00E+00	0.00E+00
{Unknown Genus} Clostridiaceae-1	0.00E+00	0.00E+00	0.00E+00	0.00E+00	0.00E+00	0.00E+00	1.41E-04	0.00E+00	0.00E+00	0.00E+00
{Unknown Genus} Clostridiaceae-2	3.57E-01	0.00E+00	8.75E-02	4.41E-02	1.84E-01	8.45E-02	2.59E+00	1.80E-02	3.92E-03	1.73E-01
{Unknown Genus} Comamonadaceae	6.90E-02	0.00E+00	3.95E-03	5.27E-02	1.29E-02	4.55E-01	7.05E-05	1.00E-04	0.00E+00	0.00E+00
{Unknown Genus} Coriobacteriaceae	0.00E+00	0.00E+00	1.14E-02	1.46E-02	1.46E-02	1.13E-01	0.00E+00	0.00E+00	7.81E-02	3.11E-01
{Unknown Genus} Cryomorphaceae	0.00E+00	0.00E+00	2.47E-03	1.18E-02	0.00E+00	7.87E-04	0.00E+00	0.00E+00	0.00E+00	0.00E+00
{Unknown Genus} Cyclobacteriaceae	0.00E+00	0.00E+00	1.48E-03	1.89E-02	8.22E-03	7.27E-02	0.00E+00	0.00E+00	0.00E+00	1.56E-04
{Unknown Genus} Cystobacterineae	0.00E+00	0.00E+00	0.00E+00	2.74E-04	0.00E+00	0.00E+00	0.00E+00	0.00E+00	0.00E+00	0.00E+00
{Unknown Genus} Cytophagaceae	0.00E+00	0.00E+00	2.14E-03	4.66E-03	1.18E-03	4.72E-03	0.00E+00	0.00E+00	0.00E+00	0.00E+00
{Unknown Genus} Dehalobacteriaceae	0.00E+00	0.00E+00	1.98E-03	3.84E-04	6.21E-03	5.25E-04	0.00E+00	0.00E+00	0.00E+00	0.00E+00
{Unknown Genus} Dermabacteraceae	0.00E+00	0.00E+00	0.00E+00	1.10E-04	0.00E+00	0.00E+00	0.00E+00	0.00E+00	0.00E+00	0.00E+00
{Unknown Genus} Desulfarculaceae	0.00E+00	0.00E+00	0.00E+00	2.19E-04	0.00E+00	0.00E+00	0.00E+00	0.00E+00	0.00E+00	0.00E+00
{Unknown Genus} Desulfovibrionaceae	6.27E-03	0.00E+00	9.47E-02	7.64E-02	5.34E-01	3.93E-01	1.06E-04	0.00E+00	8.88E-03	3.87E-02
{Unknown Genus} Desulfuromonadaceae	0.00E+00	0.00E+00	0.00E+00	5.48E-05	0.00E+00	0.00E+00	0.00E+00	0.00E+00	0.00E+00	0.00E+00
{Unknown Genus} Dietziaceae	0.00E+00	0.00E+00	0.00E+00	0.00E+00	1.68E-04	0.00E+00	0.00E+00	0.00E+00	0.00E+00	0.00E+00
{Unknown Genus} Ellin515	0.00E+00	0.00E+00	0.00E+00	0.00E+00	0.00E+00	1.78E-02	0.00E+00	0.00E+00	0.00E+00	0.00E+00
{Unknown Genus} Ellin6075	0.00E+00	0.00E+00	3.30E-04	2.19E-04	0.00E+00	5.25E-04	0.00E+00	0.00E+00	0.00E+00	0.00E+00
{Unknown Genus} Elusimicrobiaceae	0.00E+00	0.00E+00	0.00E+00	1.48E-03	3.02E-02	2.10E-03	0.00E+00	0.00E+00	0.00E+00	8.51E-03
{Unknown Genus} Enterobacteriaceae-1	0.00E+00	0.00E+00	6.92E-03	2.79E-03	1.18E-03	7.87E-04	3.61E-02	6.42E-03	5.73E-04	3.12E-04
{Unknown Genus} Enterobacteriaceae-2	9.72E-01	2.10E-01	3.61E-01	4.28E-01	1.42E-01	1.81E+00	8.39E+01	1.82E+01	5.22E-01	8.36E-02
{Unknown Genus} Enterococcaceae	0.00E+00	0.00E+00	0.00E+00	0.00E+00	0.00E+00	0.00E+00	1.16E-03	5.02E-05	0.00E+00	0.00E+00
{Unknown Genus} Erysipelotrichaceae	6.27E-03	0.00E+00	3.28E-02	1.39E-01	1.19E-01	1.39E-01	0.00E+00	5.62E-03	4.85E-01	7.44E-01
{Unknown Genus} Erythrobacteraceae	0.00E+00	0.00E+00	5.60E-03	9.53E-03	6.04E-03	3.04E-02	0.00E+00	0.00E+00	0.00E+00	0.00E+00
{Unknown Genus} EtOH8	0.00E+00	0.00E+00	0.00E+00	0.00E+00	0.00E+00	0.00E+00	0.00E+00	0.00E+00	1.91E-04	0.00E+00
{Unknown Genus} Fibrobacteraceae	0.00E+00	0.00E+00	0.00E+00	2.19E-04	0.00E+00	0.00E+00	0.00E+00	0.00E+00	0.00E+00	0.00E+00
{Unknown Genus} Flammeovirgaceae	0.00E+00	0.00E+00	1.32E-03	1.81E-03	0.00E+00	0.00E+00	0.00E+00	0.00E+00	0.00E+00	0.00E+00
{Unknown Genus} Flavobacteriaceae-1	0.00E+00	0.00E+00	0.00E+00	2.74E-04	0.00E+00	0.00E+00	0.00E+00	0.00E+00	0.00E+00	0.00E+00
{Unknown Genus} Flavobacteriaceae-2	0.00E+00	0.00E+00	4.56E-02	1.52E-01	3.34E-02	6.34E-01	0.00E+00	0.00E+00	0.00E+00	0.00E+00
{Unknown Genus} Fusobacteriaceae-1	0.00E+00	0.00E+00	0.00E+00	0.00E+00	0.00E+00	0.00E+00	0.00E+00	1.00E-04	0.00E+00	0.00E+00
{Unknown Genus} Fusobacteriaceae-2	0.00E+00	0.00E+00	4.94E-04	6.03E-04	8.39E-04	7.87E-04	2.12E-04	8.67E-01	9.24E-02	3.90E-04
{Unknown Genus} Gaiellaceae	0.00E+00	0.00E+00	0.00E+00	0.00E+00	0.00E+00	5.25E-04	0.00E+00	0.00E+00	0.00E+00	0.00E+00
{Unknown Genus} Gemellaceae	0.00E+00	0.00E+00	0.00E+00	0.00E+00	0.00E+00	9.71E-03	0.00E+00	0.00E+00	0.00E+00	0.00E+00
{Unknown Genus} Gemmataceae	0.00E+00	0.00E+00	0.00E+00	2.74E-04	0.00E+00	0.00E+00	0.00E+00	0.00E+00	0.00E+00	0.00E+00
{Unknown Genus} Geobacteraceae	0.00E+00	0.00E+00	0.00E+00	0.00E+00	0.00E+00	5.25E-04	0.00E+00	0.00E+00	0.00E+00	0.00E+00
{Unknown Genus} Geodermatophilaceae	0.00E+00	0.00E+00	0.00E+00	1.10E-04	0.00E+00	0.00E+00	0.00E+00	0.00E+00	0.00E+00	0.00E+00
{Unknown Genus} Gomphosphaeriaceae	0.00E+00	0.00E+00	0.00E+00	0.00E+00	0.00E+00	0.00E+00	0.00E+00	0.00E+00	0.00E+00	3.12E-04
{Unknown Genus} Gracilibacteraceae	0.00E+00	0.00E+00	0.00E+00	5.48E-05	1.68E-03	1.05E-03	0.00E+00	0.00E+00	0.00E+00	0.00E+00
{Unknown Genus} Haliangiaceae	0.00E+00	0.00E+00	0.00E+00	0.00E+00	3.36E-04	0.00E+00	0.00E+00	0.00E+00	0.00E+00	0.00E+00
{Unknown Genus} Halomonadaceae	0.00E+00	0.00E+00	1.15E-03	5.42E-03	6.71E-04	4.04E-02	0.00E+00	0.00E+00	0.00E+00	0.00E+00
{Unknown Genus} HTCC2188	0.00E+00	0.00E+00	0.00E+00	3.29E-04	0.00E+00	0.00E+00	0.00E+00	0.00E+00	0.00E+00	0.00E+00
{Unknown Genus} Hyphomicrobiaceae	0.00E+00	0.00E+00	0.00E+00	2.74E-04	0.00E+00	0.00E+00	0.00E+00	0.00E+00	0.00E+00	0.00E+00
{Unknown Genus} Hyphomonadaceae	0.00E+00	0.00E+00	0.00E+00	0.00E+00	6.71E-04	5.25E-04	0.00E+00	0.00E+00	0.00E+00	0.00E+00
{Unknown Genus} Idiomarinaceae	0.00E+00	0.00E+00	0.00E+00	2.30E-03	0.00E+00	7.87E-04	0.00E+00	0.00E+00	0.00E+00	0.00E+00
{Unknown Genus} Intrasporangiaceae	3.14E-02	0.00E+00	6.43E-03	2.66E-02	1.26E-02	1.29E-02	0.00E+00	0.00E+00	0.00E+00	0.00E+00
{Unknown Genus} J115	6.27E-03	0.00E+00	9.89E-04	2.19E-03	0.00E+00	1.05E-03	0.00E+00	0.00E+00	0.00E+00	0.00E+00
{Unknown Genus} Jonesiaceae	6.27E-03	0.00E+00	0.00E+00	1.92E-03	6.71E-04	1.84E-03	0.00E+00	0.00E+00	0.00E+00	0.00E+00
{Unknown Genus} Lachnospiraceae-1	0.00E+00	0.00E+00	0.00E+00	1.10E-04	0.00E+00	0.00E+00	0.00E+00	0.00E+00	9.55E-05	1.56E-04
{Unknown Genus} Lachnospiraceae-2	4.14E-01	0.00E+00	2.12E-01	2.30E-01	6.92E-01	7.18E-01	1.76E-04	5.20E-01	6.32E-01	3.49E+00
{Unknown Genus} Legionellaceae	0.00E+00	0.00E+00	1.81E-03	2.79E-03	3.36E-04	0.00E+00	0.00E+00	0.00E+00	0.00E+00	0.00E+00
{Unknown Genus} Leptotrichiaceae	0.00E+00	0.00E+00	1.81E-03	2.14E-03	0.00E+00	0.00E+00	0.00E+00	0.00E+00	0.00E+00	0.00E+00
{Unknown Genus} Leuconostocaceae	4.20E-01	0.00E+00	8.24E-04	4.99E-03	0.00E+00	0.00E+00	0.00E+00	0.00E+00	0.00E+00	0.00E+00
{Unknown Genus} Marinilabiaceae	0.00E+00	0.00E+00	3.30E-04	6.03E-04	0.00E+00	0.00E+00	0.00E+00	0.00E+00	0.00E+00	0.00E+00
{Unknown Genus} mb2424	0.00E+00	0.00E+00	0.00E+00	3.84E-04	0.00E+00	0.00E+00	0.00E+00	0.00E+00	0.00E+00	0.00E+00
{Unknown Genus} Methanobacteriaceae	0.00E+00	0.00E+00	0.00E+00	5.48E-05	0.00E+00	0.00E+00	0.00E+00	0.00E+00	9.55E-05	2.34E-04
{Unknown Genus} Methanocorpusculaceae	6.27E-03	0.00E+00	7.17E-02	2.89E-02	9.73E-01	1.96E-01	0.00E+00	0.00E+00	0.00E+00	0.00E+00
{Unknown Genus} Methylobacteriaceae	0.00E+00	0.00E+00	0.00E+00	0.00E+00	0.00E+00	1.57E-03	0.00E+00	0.00E+00	0.00E+00	0.00E+00
{Unknown Genus} Methylocystaceae	0.00E+00	0.00E+00	0.00E+00	1.10E-04	0.00E+00	0.00E+00	0.00E+00	0.00E+00	0.00E+00	0.00E+00
{Unknown Genus} Methylophilaceae	2.51E-02	1.05E-02	3.30E-04	1.40E-02	3.69E-03	5.56E-02	0.00E+00	0.00E+00	0.00E+00	0.00E+00
{Unknown Genus} Microbacteriaceae	1.44E-01	1.05E-02	3.30E-04	5.37E-03	1.68E-03	1.31E-03	0.00E+00	0.00E+00	0.00E+00	0.00E+00
{Unknown Genus} Micrococcaceae-1	0.00E+00	0.00E+00	0.00E+00	1.10E-04	0.00E+00	0.00E+00	0.00E+00	0.00E+00	0.00E+00	0.00E+00
{Unknown Genus} Micrococcaceae-2	4.45E-01	1.05E-02	8.57E-03	2.23E-01	2.65E-02	4.09E-02	0.00E+00	0.00E+00	0.00E+00	0.00E+00
{Unknown Genus} Micromonosporaceae	0.00E+00	0.00E+00	0.00E+00	1.10E-04	0.00E+00	0.00E+00	0.00E+00	0.00E+00	0.00E+00	0.00E+00
{Unknown Genus} Microthrixaceae	0.00E+00	0.00E+00	6.59E-04	4.93E-04	0.00E+00	0.00E+00	0.00E+00	0.00E+00	0.00E+00	0.00E+00
{Unknown Genus} mitochondria	0.00E+00	0.00E+00	0.00E+00	1.70E-03	0.00E+00	0.00E+00	0.00E+00	0.00E+00	0.00E+00	0.00E+00
{Unknown Genus} ML635J-40	0.00E+00	0.00E+00	0.00E+00	1.64E-04	5.04E-04	0.00E+00	0.00E+00	0.00E+00	0.00E+00	0.00E+00
{Unknown Genus} Moraxellaceae-1	0.00E+00	0.00E+00	0.00E+00	3.84E-04	3.36E-04	2.62E-04	0.00E+00	0.00E+00	0.00E+00	0.00E+00
{Unknown Genus} Moraxellaceae-2	5.39E-01	0.00E+00	1.19E-02	3.37E-01	4.24E-01	9.12E-01	0.00E+00	1.51E-04	0.00E+00	0.00E+00
{Unknown Genus} Mycoplasmataceae	0.00E+00	0.00E+00	0.00E+00	1.10E-04	0.00E+00	0.00E+00	0.00E+00	0.00E+00	0.00E+00	0.00E+00
{Unknown Genus} Myxococcaceae	0.00E+00	0.00E+00	0.00E+00	2.74E-04	0.00E+00	0.00E+00	0.00E+00	0.00E+00	0.00E+00	0.00E+00
{Unknown Genus} Neisseriaceae-1	0.00E+00	0.00E+00	0.00E+00	5.48E-05	0.00E+00	0.00E+00	0.00E+00	0.00E+00	0.00E+00	0.00E+00
{Unknown Genus} Neisseriaceae-2	0.00E+00	0.00E+00	0.00E+00	6.41E-01	0.00E+00	1.23E-02	3.53E-05	3.51E-04	0.00E+00	0.00E+00
{Unknown Genus} Nitriliruptoraceae	0.00E+00	0.00E+00	0.00E+00	3.29E-04	0.00E+00	0.00E+00	0.00E+00	0.00E+00	0.00E+00	0.00E+00
{Unknown Genus} Nitrosomonadaceae	0.00E+00	0.00E+00	0.00E+00	1.64E-04	0.00E+00	0.00E+00	0.00E+00	0.00E+00	0.00E+00	0.00E+00
{Unknown Genus} Nocardioidaceae-1	0.00E+00	0.00E+00	0.00E+00	0.00E+00	1.68E-04	0.00E+00	0.00E+00	0.00E+00	0.00E+00	0.00E+00
{Unknown Genus} Nocardioidaceae-2	1.42E+00	0.00E+00	2.14E-03	1.75E-02	1.85E-02	3.41E-02	0.00E+00	0.00E+00	0.00E+00	0.00E+00
{Unknown Genus} Nocardiopsaceae	0.00E+00	0.00E+00	0.00E+00	5.48E-05	0.00E+00	0.00E+00	0.00E+00	0.00E+00	0.00E+00	0.00E+00
{Unknown Genus} Oceanospirillaceae	0.00E+00	0.00E+00	0.00E+00	5.48E-05	0.00E+00	8.66E-03	0.00E+00	0.00E+00	0.00E+00	0.00E+00
{Unknown Genus} OM27	0.00E+00	0.00E+00	2.31E-03	3.07E-03	8.39E-04	0.00E+00	0.00E+00	0.00E+00	0.00E+00	0.00E+00
{Unknown Genus} OM60	0.00E+00	0.00E+00	1.65E-04	4.38E-04	0.00E+00	7.87E-04	0.00E+00	0.00E+00	0.00E+00	0.00E+00
{Unknown Genus} Opitutaceae	0.00E+00	0.00E+00	0.00E+00	5.48E-04	0.00E+00	0.00E+00	0.00E+00	0.00E+00	0.00E+00	0.00E+00
{Unknown Genus} Oxalobacteraceae	0.00E+00	0.00E+00	2.31E-03	2.21E-02	9.90E-03	1.85E-01	7.05E-05	0.00E+00	0.00E+00	0.00E+00
{Unknown Genus} p-2534-18B5	0.00E+00	0.00E+00	1.15E-02	8.43E-02	1.16E-01	4.96E-01	1.76E-04	0.00E+00	0.00E+00	0.00E+00
{Unknown Genus} Paenibacillaceae	0.00E+00	0.00E+00	0.00E+00	1.10E-04	0.00E+00	0.00E+00	0.00E+00	0.00E+00	0.00E+00	0.00E+00
{Unknown Genus} Parachlamydiaceae	0.00E+00	0.00E+00	0.00E+00	3.29E-04	0.00E+00	0.00E+00	0.00E+00	0.00E+00	0.00E+00	0.00E+00
{Unknown Genus} Pasteurellaceae-1	0.00E+00	0.00E+00	1.65E-04	3.29E-04	0.00E+00	0.00E+00	0.00E+00	0.00E+00	0.00E+00	0.00E+00
{Unknown Genus} Pasteurellaceae-2	0.00E+00	0.00E+00	5.53E+01	8.27E-01	2.69E-03	5.25E-04	2.36E-03	1.81E-03	2.01E-03	2.34E-03
{Unknown Genus} Pelobacteraceae	0.00E+00	0.00E+00	0.00E+00	1.10E-04	0.00E+00	0.00E+00	0.00E+00	0.00E+00	0.00E+00	0.00E+00
{Unknown Genus} Peptococcaceae	0.00E+00	0.00E+00	1.17E-02	8.44E-03	5.10E-02	3.04E-02	1.06E-04	0.00E+00	1.46E-02	3.14E-02
{Unknown Genus} Peptostreptococcaceae	5.64E-02	0.00E+00	8.12E-02	2.70E-02	1.20E-01	4.17E-02	7.81E-02	1.00E-04	0.00E+00	4.36E-02
{Unknown Genus} Phycisphaeraceae	0.00E+00	0.00E+00	4.94E-04	6.03E-04	0.00E+00	0.00E+00	0.00E+00	0.00E+00	0.00E+00	0.00E+00
{Unknown Genus} Phyllobacteriaceae	0.00E+00	0.00E+00	9.89E-04	4.11E-03	3.02E-03	7.87E-03	0.00E+00	0.00E+00	0.00E+00	0.00E+00
{Unknown Genus} Pirellulaceae	6.27E-03	0.00E+00	3.13E-02	2.10E-02	6.65E-02	5.41E-02	1.06E-04	0.00E+00	0.00E+00	0.00E+00
{Unknown Genus} Piscirickettsiaceae	6.27E-03	0.00E+00	1.65E-03	1.10E-03	0.00E+00	7.87E-04	0.00E+00	0.00E+00	0.00E+00	0.00E+00
{Unknown Genus} Planococcaceae-1	0.00E+00	0.00E+00	0.00E+00	0.00E+00	6.71E-04	0.00E+00	0.00E+00	0.00E+00	0.00E+00	0.00E+00
{Unknown Genus} Planococcaceae-2	6.27E-03	0.00E+00	1.48E-03	3.07E-03	2.53E-02	1.57E-03	3.53E-05	0.00E+00	0.00E+00	0.00E+00
{Unknown Genus} Polyangiaceae	0.00E+00	0.00E+00	0.00E+00	1.64E-04	0.00E+00	0.00E+00	0.00E+00	0.00E+00	0.00E+00	0.00E+00
{Unknown Genus} Porphyromonadaceae	0.00E+00	0.00E+00	8.24E-04	2.61E-02	8.06E-03	1.99E-02	0.00E+00	0.00E+00	0.00E+00	0.00E+00
{Unknown Genus} Prevotellaceae	0.00E+00	0.00E+00	0.00E+00	3.31E-02	3.36E-04	3.60E-02	1.41E-04	1.51E-04	5.34E-02	1.39E+00
{Unknown Genus} Procabacteriaceae	0.00E+00	0.00E+00	0.00E+00	6.57E-04	3.02E-03	6.82E-03	0.00E+00	0.00E+00	0.00E+00	0.00E+00
{Unknown Genus} Promicromonosporaceae	0.00E+00	0.00E+00	3.30E-04	5.48E-04	1.68E-04	0.00E+00	0.00E+00	0.00E+00	0.00E+00	0.00E+00
{Unknown Genus} Propionibacteriaceae-1	0.00E+00	0.00E+00	0.00E+00	1.10E-04	1.68E-04	0.00E+00	0.00E+00	0.00E+00	0.00E+00	0.00E+00
{Unknown Genus} Propionibacteriaceae-2	0.00E+00	0.00E+00	3.30E-04	1.48E-03	1.18E-03	1.31E-03	0.00E+00	0.00E+00	0.00E+00	0.00E+00
{Unknown Genus} Pseudoalteromonadaceae	0.00E+00	0.00E+00	0.00E+00	3.29E-04	0.00E+00	0.00E+00	0.00E+00	0.00E+00	0.00E+00	0.00E+00
{Unknown Genus} Pseudomonadaceae-1	0.00E+00	0.00E+00	0.00E+00	0.00E+00	0.00E+00	5.25E-04	0.00E+00	0.00E+00	0.00E+00	0.00E+00
{Unknown Genus} Pseudomonadaceae-2	1.56E+00	2.87E+01	1.62E-02	1.55E-01	2.65E-02	1.91E+00	1.06E-04	0.00E+00	0.00E+00	1.41E-03
{Unknown Genus} Pseudonocardiaceae	0.00E+00	0.00E+00	0.00E+00	2.74E-04	0.00E+00	5.25E-04	0.00E+00	0.00E+00	0.00E+00	0.00E+00
{Unknown Genus} Puniceicoccaceae	0.00E+00	0.00E+00	1.48E-03	4.38E-04	0.00E+00	5.25E-04	0.00E+00	0.00E+00	0.00E+00	0.00E+00
{Unknown Genus} R4-45B	0.00E+00	0.00E+00	6.59E-04	1.37E-03	1.51E-03	6.04E-03	0.00E+00	0.00E+00	0.00E+00	0.00E+00
{Unknown Genus} Rarobacteraceae	0.00E+00	0.00E+00	0.00E+00	1.64E-04	0.00E+00	5.25E-04	0.00E+00	0.00E+00	0.00E+00	0.00E+00
{Unknown Genus} RB40	0.00E+00	0.00E+00	2.31E-03	1.32E-03	3.36E-04	0.00E+00	0.00E+00	0.00E+00	0.00E+00	0.00E+00
{Unknown Genus} RF16	6.27E-03	0.00E+00	2.73E-01	6.00E-01	1.91E+00	8.82E-01	1.41E-04	0.00E+00	5.73E-04	9.29E-03
{Unknown Genus} RFP12	6.90E-02	0.00E+00	8.19E-02	1.13E-01	2.20E-01	3.78E-01	0.00E+00	0.00E+00	0.00E+00	0.00E+00
{Unknown Genus} Rhizobiaceae	0.00E+00	0.00E+00	0.00E+00	2.25E-03	2.18E-03	8.92E-03	0.00E+00	0.00E+00	0.00E+00	0.00E+00
{Unknown Genus} Rhodobacteraceae-1	0.00E+00	0.00E+00	0.00E+00	5.48E-05	0.00E+00	0.00E+00	0.00E+00	0.00E+00	0.00E+00	0.00E+00
{Unknown Genus} Rhodobacteraceae-2	1.13E-01	2.10E-02	1.25E-02	3.99E-02	1.11E-02	2.82E-01	0.00E+00	0.00E+00	0.00E+00	0.00E+00
{Unknown Genus} Rhodocyclaceae	3.14E-02	0.00E+00	1.65E-03	2.41E-02	5.20E-03	4.47E-01	0.00E+00	5.02E-05	0.00E+00	7.80E-05
{Unknown Genus} Rhodospirillaceae	0.00E+00	0.00E+00	0.00E+00	6.03E-04	0.00E+00	0.00E+00	0.00E+00	0.00E+00	0.00E+00	0.00E+00
{Unknown Genus} Rhodothermaceae	0.00E+00	0.00E+00	9.89E-04	8.22E-04	0.00E+00	0.00E+00	0.00E+00	0.00E+00	0.00E+00	0.00E+00
{Unknown Genus} Rikenellaceae	0.00E+00	0.00E+00	1.05E+00	1.25E+00	9.01E+00	3.47E+00	6.00E-04	3.01E-04	1.53E-03	2.94E-02
{Unknown Genus} Ruminococcaceae-1	0.00E+00	0.00E+00	1.65E-04	2.19E-04	1.78E-02	4.46E-03	0.00E+00	7.03E-04	2.10E-03	7.80E-04
{Unknown Genus} Ruminococcaceae-2	5.59E+00	1.05E-01	6.18E+00	3.45E+00	2.80E+01	9.19E+00	4.58E-03	5.18E-01	3.52E+00	8.08E+00
{Unknown Genus} S24-7	1.88E-02	0.00E+00	1.27E-01	2.12E-01	3.78E-01	1.48E+00	4.94E-04	2.51E-04	1.48E+00	2.45E+00
{Unknown Genus} Saccharospirillaceae	0.00E+00	0.00E+00	0.00E+00	1.10E-04	0.00E+00	0.00E+00	0.00E+00	0.00E+00	0.00E+00	0.00E+00
{Unknown Genus} Saprospiraceae	0.00E+00	0.00E+00	9.85E-02	1.05E-01	1.01E-03	3.49E-02	0.00E+00	0.00E+00	0.00E+00	0.00E+00
{Unknown Genus} SB-1	0.00E+00	0.00E+00	1.15E-03	1.70E-03	8.39E-04	0.00E+00	0.00E+00	0.00E+00	0.00E+00	0.00E+00
{Unknown Genus} SHA-31	0.00E+00	0.00E+00	3.30E-04	1.10E-04	0.00E+00	0.00E+00	0.00E+00	0.00E+00	0.00E+00	0.00E+00
{Unknown Genus} Sinobacteraceae	0.00E+00	0.00E+00	2.64E-03	6.41E-03	1.68E-03	1.02E-02	7.05E-05	0.00E+00	0.00E+00	0.00E+00
{Unknown Genus} Solibacteraceae	0.00E+00	0.00E+00	0.00E+00	1.10E-04	0.00E+00	0.00E+00	0.00E+00	0.00E+00	0.00E+00	0.00E+00
{Unknown Genus} Sphingobacteriaceae-1	0.00E+00	0.00E+00	0.00E+00	1.10E-04	0.00E+00	0.00E+00	0.00E+00	0.00E+00	0.00E+00	0.00E+00
{Unknown Genus} Sphingobacteriaceae-2	0.00E+00	0.00E+00	1.65E-03	4.73E-02	3.05E-02	2.30E-01	0.00E+00	0.00E+00	1.78E-02	3.01E-01
{Unknown Genus} Sphingomonadaceae	0.00E+00	0.00E+00	1.32E-03	8.71E-03	1.85E-03	6.25E-02	0.00E+00	0.00E+00	0.00E+00	0.00E+00
{Unknown Genus} Sporichthyaceae	0.00E+00	0.00E+00	0.00E+00	1.64E-04	0.00E+00	0.00E+00	0.00E+00	0.00E+00	0.00E+00	0.00E+00
{Unknown Genus} Streptococcaceae	1.25E-02	1.05E-02	0.00E+00	2.19E-04	0.00E+00	0.00E+00	3.53E-05	0.00E+00	0.00E+00	0.00E+00
{Unknown Genus} Streptomycetaceae	0.00E+00	0.00E+00	1.65E-04	3.29E-04	5.04E-04	5.25E-04	0.00E+00	0.00E+00	0.00E+00	0.00E+00
{Unknown Genus} Succinivibrionaceae	1.25E-02	0.00E+00	1.15E-03	9.09E-03	5.04E-03	1.31E-03	0.00E+00	0.00E+00	3.33E-02	1.01E-02
{Unknown Genus} SUP05	0.00E+00	0.00E+00	0.00E+00	0.00E+00	0.00E+00	7.87E-04	0.00E+00	0.00E+00	0.00E+00	0.00E+00
{Unknown Genus} Syntrophaceae	0.00E+00	0.00E+00	0.00E+00	4.38E-04	0.00E+00	0.00E+00	0.00E+00	0.00E+00	0.00E+00	0.00E+00
{Unknown Genus} Syntrophobacteraceae	0.00E+00	0.00E+00	0.00E+00	2.74E-04	3.36E-04	0.00E+00	0.00E+00	0.00E+00	0.00E+00	0.00E+00
{Unknown Genus} Thermomonosporaceae	0.00E+00	0.00E+00	0.00E+00	1.10E-04	0.00E+00	0.00E+00	0.00E+00	0.00E+00	0.00E+00	0.00E+00
{Unknown Genus} UD5	0.00E+00	0.00E+00	0.00E+00	0.00E+00	0.00E+00	2.89E-03	0.00E+00	0.00E+00	0.00E+00	0.00E+00
{Unknown Genus} Veillonellaceae-1	0.00E+00	0.00E+00	0.00E+00	0.00E+00	0.00E+00	0.00E+00	0.00E+00	0.00E+00	0.00E+00	1.56E-04
{Unknown Genus} Veillonellaceae-2	0.00E+00	0.00E+00	6.43E-03	8.15E-02	2.82E-02	2.08E-01	7.41E-04	1.76E-03	6.38E-01	1.61E+00
{Unknown Genus} Verrucomicrobiaceae	0.00E+00	0.00E+00	6.59E-04	5.75E-03	6.71E-04	2.94E-02	0.00E+00	0.00E+00	0.00E+00	0.00E+00
{Unknown Genus} Victivallaceae	0.00E+00	0.00E+00	4.55E-02	5.94E-02	1.04E-01	9.37E-02	2.47E-04	1.51E-04	0.00E+00	2.65E-03
{Unknown Genus} WCHB1-25	0.00E+00	0.00E+00	0.00E+00	1.10E-04	0.00E+00	0.00E+00	0.00E+00	0.00E+00	0.00E+00	0.00E+00
{Unknown Genus} Xanthomonadaceae-1	0.00E+00	0.00E+00	3.30E-04	0.00E+00	0.00E+00	0.00E+00	0.00E+00	0.00E+00	0.00E+00	0.00E+00
{Unknown Genus} Xanthomonadaceae-2	1.32E-01	4.20E-02	7.08E-03	4.85E-02	9.90E-03	1.32E-01	0.00E+00	0.00E+00	0.00E+00	0.00E+00
{Unknown Order} 3BR-5F	0.00E+00	0.00E+00	3.30E-04	1.10E-04	0.00E+00	0.00E+00	0.00E+00	0.00E+00	0.00E+00	0.00E+00
{Unknown Order} ABY1	0.00E+00	0.00E+00	3.30E-04	1.10E-04	0.00E+00	0.00E+00	0.00E+00	0.00E+00	0.00E+00	0.00E+00
{Unknown Order} Actinobacteria	0.00E+00	0.00E+00	3.30E-04	0.00E+00	0.00E+00	0.00E+00	0.00E+00	0.00E+00	0.00E+00	0.00E+00
{Unknown Order} Alphaproteobacteria	0.00E+00	0.00E+00	3.31E-02	2.75E-02	3.09E-01	1.03E-01	0.00E+00	0.00E+00	0.00E+00	0.00E+00
{Unknown Order} At12OctB3	0.00E+00	0.00E+00	0.00E+00	0.00E+00	3.36E-04	0.00E+00	0.00E+00	0.00E+00	0.00E+00	0.00E+00
{Unknown Order} BD1-5	0.00E+00	0.00E+00	0.00E+00	1.11E-02	0.00E+00	0.00E+00	0.00E+00	0.00E+00	0.00E+00	0.00E+00
{Unknown Order} Betaproteobacteria-1	0.00E+00	0.00E+00	0.00E+00	0.00E+00	0.00E+00	7.87E-04	0.00E+00	0.00E+00	0.00E+00	0.00E+00
{Unknown Order} Betaproteobacteria-2	0.00E+00	0.00E+00	0.00E+00	3.84E-04	0.00E+00	4.46E-03	7.05E-04	5.02E-04	9.55E-05	3.90E-04
{Unknown Order} Clostridia-1	0.00E+00	0.00E+00	0.00E+00	0.00E+00	0.00E+00	0.00E+00	3.53E-04	0.00E+00	0.00E+00	0.00E+00
{Unknown Order} Clostridia-2	0.00E+00	0.00E+00	2.47E-03	8.22E-04	4.20E-03	1.05E-03	4.94E-02	0.00E+00	0.00E+00	3.51E-03
{Unknown Order} Deltaproteobacteria	0.00E+00	0.00E+00	0.00E+00	6.57E-04	0.00E+00	0.00E+00	0.00E+00	0.00E+00	0.00E+00	0.00E+00
{Unknown Order} Gammaproteobacteria-1	0.00E+00	0.00E+00	3.30E-04	5.48E-05	0.00E+00	0.00E+00	3.53E-05	0.00E+00	0.00E+00	0.00E+00
{Unknown Order} Gammaproteobacteria-2	0.00E+00	0.00E+00	0.00E+00	3.29E-04	0.00E+00	1.57E-03	0.00E+00	0.00E+00	0.00E+00	0.00E+00
{Unknown Order} Gemm-1	0.00E+00	0.00E+00	1.98E-03	8.22E-04	0.00E+00	6.56E-03	0.00E+00	0.00E+00	0.00E+00	0.00E+00
{Unknown Order} Gemm-2	0.00E+00	0.00E+00	1.65E-04	1.64E-04	0.00E+00	0.00E+00	0.00E+00	0.00E+00	0.00E+00	0.00E+00
{Unknown Order} Gemm-3	0.00E+00	0.00E+00	3.30E-04	8.22E-04	0.00E+00	8.40E-03	0.00E+00	0.00E+00	0.00E+00	0.00E+00
{Unknown Order} Gemm-5	0.00E+00	0.00E+00	0.00E+00	1.10E-04	0.00E+00	0.00E+00	0.00E+00	0.00E+00	0.00E+00	0.00E+00
{Unknown Order} ML635J-21	0.00E+00	0.00E+00	6.59E-04	4.38E-03	3.36E-04	2.62E-03	0.00E+00	0.00E+00	0.00E+00	0.00E+00
{Unknown Order} OPB41	0.00E+00	0.00E+00	0.00E+00	1.10E-04	0.00E+00	0.00E+00	0.00E+00	0.00E+00	0.00E+00	0.00E+00
{Unknown Order} OPB54	0.00E+00	0.00E+00	1.32E-03	7.67E-04	3.36E-03	2.10E-03	0.00E+00	0.00E+00	0.00E+00	0.00E+00
{Unknown Order} OPB56	0.00E+00	0.00E+00	4.94E-04	7.67E-04	0.00E+00	0.00E+00	0.00E+00	0.00E+00	0.00E+00	0.00E+00
{Unknown Order} Opitutae	0.00E+00	0.00E+00	6.59E-04	2.19E-04	0.00E+00	0.00E+00	0.00E+00	0.00E+00	0.00E+00	0.00E+00
{Unknown Order} P2-11E	0.00E+00	0.00E+00	0.00E+00	0.00E+00	0.00E+00	8.14E-03	0.00E+00	0.00E+00	0.00E+00	0.00E+00
{Unknown Order} PRR-11	0.00E+00	0.00E+00	0.00E+00	9.86E-04	0.00E+00	1.05E-03	0.00E+00	0.00E+00	0.00E+00	0.00E+00
{Unknown Order} SAR202	0.00E+00	0.00E+00	0.00E+00	0.00E+00	0.00E+00	0.00E+00	0.00E+00	1.00E-04	0.00E+00	0.00E+00
{Unknown Order} SJA-4	0.00E+00	0.00E+00	0.00E+00	1.64E-04	0.00E+00	0.00E+00	0.00E+00	0.00E+00	0.00E+00	0.00E+00
{Unknown Order} SM2F11	0.00E+00	0.00E+00	0.00E+00	4.38E-04	0.00E+00	0.00E+00	0.00E+00	0.00E+00	0.00E+00	0.00E+00
{Unknown Order} TK17	0.00E+00	0.00E+00	0.00E+00	3.29E-04	0.00E+00	0.00E+00	0.00E+00	0.00E+00	0.00E+00	0.00E+00
{Unknown Order} TM7-1	0.00E+00	0.00E+00	0.00E+00	3.84E-04	0.00E+00	5.25E-04	0.00E+00	0.00E+00	0.00E+00	0.00E+00
{Unknown Order} TSBW08	0.00E+00	0.00E+00	0.00E+00	3.29E-04	3.36E-04	7.87E-04	0.00E+00	0.00E+00	0.00E+00	0.00E+00
{Unknown Order} VC2_1_Bac22	0.00E+00	0.00E+00	0.00E+00	1.64E-03	0.00E+00	7.87E-03	0.00E+00	0.00E+00	0.00E+00	0.00E+00
{Unknown Order} Verruco-5	0.00E+00	0.00E+00	6.59E-04	2.74E-04	0.00E+00	0.00E+00	0.00E+00	0.00E+00	0.00E+00	0.00E+00
{Unknown Order} ZB2	0.00E+00	0.00E+00	1.65E-03	2.41E-03	0.00E+00	1.18E-02	0.00E+00	0.00E+00	0.00E+00	0.00E+00
{Unknown Phylum} Bacteria-1	0.00E+00	0.00E+00	9.89E-04	1.10E-04	3.36E-04	0.00E+00	0.00E+00	0.00E+00	0.00E+00	0.00E+00
{Unknown Phylum} Bacteria-2	0.00E+00	0.00E+00	1.48E-03	4.38E-04	9.40E-03	1.84E-03	0.00E+00	0.00E+00	0.00E+00	0.00E+00
02d06	0.00E+00	0.00E+00	0.00E+00	1.10E-04	1.68E-04	2.62E-04	0.00E+00	0.00E+00	0.00E+00	3.90E-04
5-7N15	8.73E+00	5.15E-01	2.46E+00	1.78E+00	1.42E+01	6.03E+00	2.12E-03	6.52E-04	5.73E-04	4.68E-04
A17	0.00E+00	0.00E+00	0.00E+00	1.64E-04	0.00E+00	0.00E+00	0.00E+00	0.00E+00	0.00E+00	0.00E+00
Acetobacter	1.25E-02	0.00E+00	0.00E+00	9.31E-04	0.00E+00	5.25E-04	0.00E+00	0.00E+00	0.00E+00	0.00E+00
Acetobacterium	0.00E+00	0.00E+00	0.00E+00	4.93E-04	0.00E+00	0.00E+00	0.00E+00	0.00E+00	0.00E+00	0.00E+00
Acholeplasma	6.27E-03	0.00E+00	6.59E-04	7.56E-03	6.71E-04	9.18E-03	0.00E+00	0.00E+00	0.00E+00	0.00E+00
Achromobacter	0.00E+00	0.00E+00	0.00E+00	2.14E-03	0.00E+00	1.71E-02	0.00E+00	0.00E+00	0.00E+00	0.00E+00
Acidaminococcus	0.00E+00	0.00E+00	0.00E+00	1.59E-03	0.00E+00	2.36E-03	0.00E+00	0.00E+00	9.57E-02	5.46E-04
Acidisoma	0.00E+00	0.00E+00	0.00E+00	1.10E-04	0.00E+00	0.00E+00	0.00E+00	0.00E+00	0.00E+00	0.00E+00
Acidovorax	0.00E+00	0.00E+00	0.00E+00	3.84E-04	0.00E+00	8.40E-03	0.00E+00	0.00E+00	0.00E+00	0.00E+00
Acinetobacter	2.65E+01	1.26E-01	4.35E-01	8.34E+00	2.78E-01	9.59E+00	3.77E-03	6.02E-04	7.64E-04	5.46E-04
Actinobacillus	0.00E+00	0.00E+00	1.48E-03	5.10E-01	1.68E-04	5.77E-03	3.53E-05	2.16E-03	0.00E+00	0.00E+00
Actinobaculum	0.00E+00	0.00E+00	0.00E+00	0.00E+00	3.36E-04	0.00E+00	0.00E+00	0.00E+00	0.00E+00	0.00E+00
Actinomyces	6.27E-02	0.00E+00	1.65E-04	1.10E-03	0.00E+00	0.00E+00	0.00E+00	4.52E-04	0.00E+00	0.00E+00
Actinomycetospora	0.00E+00	0.00E+00	0.00E+00	1.10E-04	0.00E+00	0.00E+00	0.00E+00	0.00E+00	0.00E+00	0.00E+00
Actinotalea	0.00E+00	0.00E+00	0.00E+00	5.48E-05	8.39E-04	2.62E-04	0.00E+00	0.00E+00	0.00E+00	0.00E+00
Adhaeribacter	0.00E+00	0.00E+00	0.00E+00	0.00E+00	0.00E+00	7.87E-04	0.00E+00	0.00E+00	1.91E-04	0.00E+00
Adlercreutzia	0.00E+00	0.00E+00	4.45E-03	1.26E-03	7.89E-03	5.77E-03	0.00E+00	0.00E+00	1.91E-04	0.00E+00
Aequorivita	0.00E+00	0.00E+00	1.43E-02	1.68E-02	3.36E-03	8.92E-03	0.00E+00	0.00E+00	0.00E+00	0.00E+00
Aeriscardovia	0.00E+00	0.00E+00	0.00E+00	7.12E-04	0.00E+00	0.00E+00	0.00E+00	0.00E+00	0.00E+00	0.00E+00
Aerococcus	0.00E+00	0.00E+00	1.91E-02	4.99E-03	3.36E-04	0.00E+00	0.00E+00	0.00E+00	0.00E+00	1.80E-03
Aeromicrobium	6.27E-03	0.00E+00	1.32E-03	4.60E-03	3.02E-03	3.15E-03	0.00E+00	0.00E+00	0.00E+00	0.00E+00
Aeromonas	0.00E+00	0.00E+00	0.00E+00	0.00E+00	0.00E+00	0.00E+00	3.53E-05	0.00E+00	0.00E+00	0.00E+00
Aggregatibacter	0.00E+00	0.00E+00	9.64E-01	7.49E-01	6.71E-04	5.77E-03	1.06E-04	2.51E-04	0.00E+00	0.00E+00
Agrobacterium	0.00E+00	0.00E+00	1.65E-03	1.69E-02	5.87E-03	4.28E-02	0.00E+00	0.00E+00	0.00E+00	0.00E+00
Agrococcus	0.00E+00	0.00E+00	0.00E+00	8.22E-04	1.07E-02	3.41E-03	0.00E+00	0.00E+00	0.00E+00	0.00E+00
Agromyces	1.25E-02	0.00E+00	0.00E+00	1.21E-03	2.35E-03	1.31E-03	0.00E+00	0.00E+00	0.00E+00	0.00E+00
Akkermansia	3.76E-02	0.00E+00	5.86E-01	2.41E-01	3.04E+00	1.50E+00	3.53E-04	9.34E-03	0.00E+00	1.56E-04
Alcaligenes	0.00E+00	0.00E+00	1.65E-04	1.04E-03	0.00E+00	1.94E-02	0.00E+00	0.00E+00	0.00E+00	0.00E+00
Alcanivorax	0.00E+00	0.00E+00	0.00E+00	0.00E+00	0.00E+00	5.25E-04	0.00E+00	0.00E+00	0.00E+00	0.00E+00
Algoriphagus	0.00E+00	0.00E+00	0.00E+00	4.38E-04	1.68E-04	0.00E+00	0.00E+00	0.00E+00	0.00E+00	0.00E+00
Alicycliphilus	0.00E+00	0.00E+00	0.00E+00	0.00E+00	0.00E+00	5.25E-04	0.00E+00	0.00E+00	0.00E+00	0.00E+00
Alistipes	0.00E+00	0.00E+00	1.10E-02	2.30E-03	2.57E-02	2.57E-02	0.00E+00	0.00E+00	0.00E+00	0.00E+00
Alkalibacterium	0.00E+00	0.00E+00	0.00E+00	2.19E-04	3.86E-03	0.00E+00	0.00E+00	0.00E+00	0.00E+00	0.00E+00
Alkanindiges	0.00E+00	0.00E+00	0.00E+00	1.10E-04	0.00E+00	7.87E-04	0.00E+00	0.00E+00	0.00E+00	0.00E+00
Allobaculum	6.27E-03	0.00E+00	0.00E+00	0.00E+00	0.00E+00	1.27E-01	7.05E-05	0.00E+00	0.00E+00	0.00E+00
Alloiococcus	0.00E+00	0.00E+00	0.00E+00	3.29E-04	0.00E+00	0.00E+00	0.00E+00	0.00E+00	0.00E+00	0.00E+00
Alysiella	0.00E+00	0.00E+00	6.59E-04	3.57E+00	6.71E-04	5.25E-04	2.47E-04	3.51E-04	0.00E+00	1.56E-04
Amaricoccus	6.27E-03	0.00E+00	1.15E-03	1.04E-03	0.00E+00	7.87E-04	0.00E+00	0.00E+00	0.00E+00	0.00E+00
Aminobacter	0.00E+00	0.00E+00	0.00E+00	1.10E-03	2.69E-03	7.87E-03	0.00E+00	0.00E+00	0.00E+00	0.00E+00
Anaerococcus	0.00E+00	0.00E+00	1.15E-03	9.31E-04	0.00E+00	2.76E-02	0.00E+00	0.00E+00	8.60E-04	0.00E+00
Anaerofustis	0.00E+00	0.00E+00	1.81E-03	7.67E-04	4.36E-03	0.00E+00	0.00E+00	0.00E+00	0.00E+00	0.00E+00
Anaerolinea	0.00E+00	0.00E+00	0.00E+00	0.00E+00	0.00E+00	1.13E-02	0.00E+00	0.00E+00	9.55E-05	0.00E+00
Anaeromyxobacter	0.00E+00	0.00E+00	3.30E-04	0.00E+00	0.00E+00	0.00E+00	0.00E+00	0.00E+00	0.00E+00	0.00E+00
Anaeroplasma	0.00E+00	0.00E+00	1.48E-03	3.78E-03	1.78E-02	2.36E-03	0.00E+00	0.00E+00	0.00E+00	0.00E+00
Anaerospora	0.00E+00	0.00E+00	3.30E-04	1.64E-03	6.71E-04	1.47E-02	0.00E+00	0.00E+00	0.00E+00	0.00E+00
Anaerostipes	0.00E+00	0.00E+00	5.27E-03	7.40E-03	1.59E-02	2.47E-02	0.00E+00	0.00E+00	0.00E+00	4.14E-02
Anaerovibrio	0.00E+00	0.00E+00	4.94E-04	9.97E-02	1.18E-03	1.89E-01	1.06E-04	1.00E-04	4.83E-01	4.42E-01
Anaerovorax	0.00E+00	0.00E+00	0.00E+00	3.29E-04	3.36E-04	0.00E+00	0.00E+00	0.00E+00	0.00E+00	0.00E+00
Ancylobacter	0.00E+00	0.00E+00	0.00E+00	1.10E-04	0.00E+00	0.00E+00	0.00E+00	0.00E+00	0.00E+00	0.00E+00
Aquabacterium	0.00E+00	0.00E+00	0.00E+00	0.00E+00	0.00E+00	5.25E-04	0.00E+00	0.00E+00	0.00E+00	0.00E+00
Aquamicrobium	0.00E+00	0.00E+00	4.94E-04	9.75E-03	4.20E-03	2.31E-02	0.00E+00	0.00E+00	0.00E+00	1.56E-04
Aquamonas	0.00E+00	0.00E+00	0.00E+00	0.00E+00	0.00E+00	0.00E+00	1.06E-04	0.00E+00	9.55E-05	0.00E+00
Aquimarina	0.00E+00	0.00E+00	1.98E-03	6.57E-04	0.00E+00	0.00E+00	0.00E+00	0.00E+00	0.00E+00	0.00E+00
Arcanobacterium	0.00E+00	0.00E+00	1.07E-02	0.00E+00	0.00E+00	0.00E+00	0.00E+00	0.00E+00	0.00E+00	0.00E+00
Arcobacter	0.00E+00	0.00E+00	3.30E-04	1.81E-03	6.71E-04	6.56E-03	0.00E+00	0.00E+00	0.00E+00	0.00E+00
Ardenscatena	0.00E+00	0.00E+00	0.00E+00	7.12E-04	0.00E+00	0.00E+00	0.00E+00	0.00E+00	0.00E+00	0.00E+00
Arenibacter	0.00E+00	0.00E+00	0.00E+00	7.67E-04	5.04E-04	0.00E+00	0.00E+00	0.00E+00	0.00E+00	0.00E+00
Arenimonas	0.00E+00	0.00E+00	0.00E+00	1.10E-04	6.71E-04	0.00E+00	0.00E+00	0.00E+00	0.00E+00	0.00E+00
Arsenicicoccus	0.00E+00	0.00E+00	0.00E+00	1.10E-04	0.00E+00	0.00E+00	0.00E+00	0.00E+00	0.00E+00	0.00E+00
Arthrobacter	1.99E+00	5.26E-02	2.52E-02	7.41E-02	3.88E-02	9.68E-02	7.05E-05	0.00E+00	0.00E+00	0.00E+00
Arthronema	0.00E+00	0.00E+00	0.00E+00	0.00E+00	0.00E+00	9.71E-03	0.00E+00	0.00E+00	0.00E+00	0.00E+00
Asticcacaulis	0.00E+00	0.00E+00	0.00E+00	2.19E-04	0.00E+00	7.87E-04	0.00E+00	0.00E+00	0.00E+00	0.00E+00
Atopobium	0.00E+00	0.00E+00	1.15E-03	1.10E-04	1.34E-03	0.00E+00	0.00E+00	1.51E-04	0.00E+00	0.00E+00
Avibacterium	0.00E+00	0.00E+00	0.00E+00	1.17E-02	0.00E+00	0.00E+00	0.00E+00	0.00E+00	0.00E+00	0.00E+00
Azomonas	0.00E+00	0.00E+00	0.00E+00	1.10E-04	0.00E+00	0.00E+00	0.00E+00	0.00E+00	0.00E+00	0.00E+00
Azospira	0.00E+00	0.00E+00	0.00E+00	0.00E+00	0.00E+00	0.00E+00	0.00E+00	0.00E+00	0.00E+00	7.80E-05
Azospirillum	0.00E+00	0.00E+00	0.00E+00	0.00E+00	0.00E+00	0.00E+00	0.00E+00	1.00E-04	0.00E+00	0.00E+00
B-42	0.00E+00	0.00E+00	1.57E-02	1.93E-02	5.04E-04	6.30E-03	0.00E+00	0.00E+00	0.00E+00	0.00E+00
Bacillus	3.14E-02	0.00E+00	6.10E-03	1.72E-02	1.36E-02	5.77E-03	0.00E+00	0.00E+00	0.00E+00	0.00E+00
Bacteriovorax	0.00E+00	0.00E+00	0.00E+00	1.48E-03	0.00E+00	1.57E-03	0.00E+00	0.00E+00	0.00E+00	0.00E+00
Bacteroides	6.27E-03	1.05E-02	1.74E-01	1.57E+00	4.03E-01	4.64E-01	1.57E-02	3.69E+01	1.03E+01	5.95E+00
Balneimonas	0.00E+00	0.00E+00	0.00E+00	2.19E-04	0.00E+00	2.62E-04	0.00E+00	0.00E+00	9.55E-05	0.00E+00
Balneola	0.00E+00	0.00E+00	0.00E+00	3.84E-04	0.00E+00	0.00E+00	0.00E+00	0.00E+00	0.00E+00	0.00E+00
BD2-13	1.88E-02	0.00E+00	3.30E-04	3.45E-03	8.39E-04	2.36E-02	0.00E+00	0.00E+00	0.00E+00	0.00E+00
Bdellovibrio	0.00E+00	0.00E+00	1.32E-03	2.14E-03	3.36E-04	7.87E-04	0.00E+00	0.00E+00	0.00E+00	0.00E+00
Bergeriella	0.00E+00	0.00E+00	0.00E+00	1.34E-01	0.00E+00	0.00E+00	0.00E+00	0.00E+00	0.00E+00	0.00E+00
BF311	0.00E+00	0.00E+00	4.94E-04	2.63E-03	0.00E+00	2.41E-02	0.00E+00	0.00E+00	0.00E+00	0.00E+00
Bibersteinia	0.00E+00	0.00E+00	2.64E-03	2.50E+01	3.02E-03	3.15E-02	3.10E-03	2.56E-03	1.72E-03	2.03E-03
Bifidobacterium	6.27E-03	1.05E-02	2.85E-02	4.06E-01	2.75E-02	3.70E-01	2.89E-03	6.49E+00	2.31E-01	2.70E-02
Bilophila	0.00E+00	0.00E+00	0.00E+00	1.10E-04	3.36E-04	5.25E-04	0.00E+00	0.00E+00	1.91E-04	0.00E+00
Blastomonas	0.00E+00	0.00E+00	0.00E+00	0.00E+00	0.00E+00	5.25E-04	0.00E+00	0.00E+00	0.00E+00	0.00E+00
Blautia	1.25E-02	0.00E+00	7.08E-03	1.52E-01	9.90E-03	3.24E-01	1.31E-03	2.75E-01	1.25E+00	1.50E+00
Bosea	0.00E+00	0.00E+00	0.00E+00	2.19E-04	0.00E+00	5.77E-03	0.00E+00	0.00E+00	0.00E+00	6.24E-04
Brachybacterium	6.27E-02	0.00E+00	8.24E-04	1.69E-02	1.17E-01	1.10E-02	0.00E+00	0.00E+00	0.00E+00	0.00E+00
Brackiella	0.00E+00	0.00E+00	3.30E-04	0.00E+00	0.00E+00	0.00E+00	0.00E+00	0.00E+00	0.00E+00	0.00E+00
Brevibacillus	0.00E+00	0.00E+00	0.00E+00	1.10E-04	0.00E+00	0.00E+00	0.00E+00	0.00E+00	0.00E+00	0.00E+00
Brevibacterium	1.25E-02	0.00E+00	0.00E+00	1.56E-02	4.36E-02	3.96E-02	0.00E+00	0.00E+00	0.00E+00	0.00E+00
Brevundimonas	0.00E+00	0.00E+00	3.30E-04	5.26E-03	1.34E-03	4.96E-02	0.00E+00	0.00E+00	0.00E+00	0.00E+00
Brumimicrobium	0.00E+00	0.00E+00	1.65E-03	5.10E-03	5.04E-04	2.62E-03	0.00E+00	0.00E+00	0.00E+00	0.00E+00
BSV43	0.00E+00	0.00E+00	1.65E-04	1.10E-04	0.00E+00	6.30E-03	0.00E+00	0.00E+00	0.00E+00	0.00E+00
Bulleidia	0.00E+00	0.00E+00	0.00E+00	0.00E+00	0.00E+00	2.62E-03	0.00E+00	0.00E+00	1.34E-03	1.80E-03
Burkholderia	1.32E-01	1.05E-02	0.00E+00	3.07E-03	8.39E-04	2.62E-03	0.00E+00	0.00E+00	0.00E+00	0.00E+00
Butyricicoccus	0.00E+00	0.00E+00	2.97E-03	1.01E-01	1.01E-03	1.15E-01	4.20E-03	7.87E+00	3.58E-01	4.21E-03
Butyricimonas	0.00E+00	0.00E+00	1.38E-02	8.77E-04	4.36E-03	7.87E-04	0.00E+00	1.51E-04	3.73E-03	1.10E-01
Butyrivibrio	1.07E-01	0.00E+00	1.58E-01	5.75E-02	3.64E-02	8.66E-02	0.00E+00	0.00E+00	2.27E-02	3.04E-03
Caldicoprobacter	0.00E+00	0.00E+00	4.94E-04	0.00E+00	3.36E-04	0.00E+00	0.00E+00	0.00E+00	0.00E+00	0.00E+00
Caldilinea	0.00E+00	0.00E+00	0.00E+00	0.00E+00	0.00E+00	0.00E+00	0.00E+00	0.00E+00	1.91E-04	0.00E+00
Campylobacter	0.00E+00	0.00E+00	2.14E-03	2.85E-03	6.88E-03	6.30E-03	0.00E+00	2.01E-04	0.00E+00	0.00E+00
Candidatus Arthromitus	5.02E-02	4.20E-02	0.00E+00	0.00E+00	0.00E+00	1.18E-02	0.00E+00	0.00E+00	0.00E+00	0.00E+00
Candidatus Cloacamonas	0.00E+00	0.00E+00	0.00E+00	0.00E+00	6.71E-04	0.00E+00	0.00E+00	0.00E+00	0.00E+00	0.00E+00
Candidatus Endobugula	0.00E+00	0.00E+00	4.94E-04	1.64E-03	0.00E+00	9.97E-03	0.00E+00	0.00E+00	0.00E+00	0.00E+00
Candidatus Nitrososphaera	0.00E+00	0.00E+00	0.00E+00	0.00E+00	0.00E+00	4.72E-03	0.00E+00	0.00E+00	0.00E+00	1.56E-04
Candidatus Portiera	0.00E+00	0.00E+00	6.59E-04	8.11E-03	1.01E-03	3.15E-03	0.00E+00	0.00E+00	0.00E+00	0.00E+00
Candidatus Solibacter	0.00E+00	0.00E+00	0.00E+00	1.10E-04	0.00E+00	3.67E-03	0.00E+00	0.00E+00	0.00E+00	0.00E+00
Candidatus Xiphinematobacter	0.00E+00	0.00E+00	4.94E-04	8.77E-04	5.04E-04	5.25E-04	0.00E+00	0.00E+00	0.00E+00	0.00E+00
Capnocytophaga	0.00E+00	0.00E+00	3.30E-04	1.15E-03	0.00E+00	0.00E+00	0.00E+00	0.00E+00	0.00E+00	0.00E+00
Carnobacterium	1.07E-01	0.00E+00	9.89E-04	1.28E-02	2.42E-02	1.34E-02	1.41E-04	0.00E+00	0.00E+00	0.00E+00
Caulobacter	0.00E+00	0.00E+00	0.00E+00	2.19E-04	0.00E+00	4.46E-03	0.00E+00	0.00E+00	0.00E+00	0.00E+00
Cellulomonas	6.27E-03	0.00E+00	8.24E-04	1.75E-03	1.01E-03	2.62E-03	0.00E+00	0.00E+00	0.00E+00	0.00E+00
Cellulosimicrobium	0.00E+00	0.00E+00	0.00E+00	2.74E-04	1.68E-04	0.00E+00	0.00E+00	0.00E+00	0.00E+00	0.00E+00
Cellvibrio	4.39E-02	1.05E-02	1.24E-02	4.57E-02	1.95E-02	3.95E-01	0.00E+00	0.00E+00	0.00E+00	0.00E+00
CF231	1.88E-02	0.00E+00	2.47E-01	3.08E-01	2.76E+00	6.09E-01	4.23E-04	5.02E-04	4.16E-02	6.05E-02
Chelativorans	0.00E+00	0.00E+00	0.00E+00	2.19E-04	0.00E+00	0.00E+00	0.00E+00	0.00E+00	0.00E+00	0.00E+00
Chelatococcus	0.00E+00	0.00E+00	0.00E+00	1.10E-04	0.00E+00	0.00E+00	0.00E+00	0.00E+00	0.00E+00	0.00E+00
Chitinophaga	0.00E+00	0.00E+00	0.00E+00	5.48E-05	0.00E+00	0.00E+00	0.00E+00	0.00E+00	0.00E+00	0.00E+00
Chloronema	0.00E+00	0.00E+00	0.00E+00	1.10E-04	0.00E+00	0.00E+00	0.00E+00	0.00E+00	0.00E+00	0.00E+00
Christensenella	0.00E+00	0.00E+00	0.00E+00	0.00E+00	0.00E+00	0.00E+00	0.00E+00	0.00E+00	0.00E+00	2.11E-03
Chromatium	0.00E+00	0.00E+00	0.00E+00	1.10E-04	0.00E+00	0.00E+00	0.00E+00	0.00E+00	0.00E+00	0.00E+00
Chryseobacterium	1.07E-01	0.00E+00	3.30E-04	2.59E-02	4.67E-02	6.83E-01	0.00E+00	0.00E+00	0.00E+00	0.00E+00
Citricoccus	0.00E+00	0.00E+00	0.00E+00	5.48E-05	1.51E-03	1.26E-02	0.00E+00	0.00E+00	0.00E+00	0.00E+00
Citrobacter	6.27E-03	0.00E+00	3.30E-04	1.86E-03	1.68E-04	4.20E-03	5.01E-01	1.11E-02	9.55E-05	0.00E+00
Clavibacter	0.00E+00	0.00E+00	1.65E-04	6.03E-04	0.00E+00	2.62E-04	0.00E+00	0.00E+00	0.00E+00	0.00E+00
Cloacibacterium	0.00E+00	0.00E+00	0.00E+00	1.67E-02	0.00E+00	2.10E-03	0.00E+00	0.00E+00	0.00E+00	0.00E+00
Clostridium-1	1.30E+00	1.05E-02	2.17E-01	1.46E-01	1.43E+00	4.21E-01	9.54E+00	1.16E-01	1.57E-02	2.92E-01
Clostridium-2	0.00E+00	0.00E+00	0.00E+00	0.00E+00	0.00E+00	0.00E+00	0.00E+00	0.00E+00	0.00E+00	1.56E-04
Clostridium-3	0.00E+00	0.00E+00	4.94E-04	5.48E-05	8.39E-04	0.00E+00	8.11E-04	0.00E+00	0.00E+00	0.00E+00
Clostridium-4	0.00E+00	0.00E+00	1.65E-04	0.00E+00	0.00E+00	0.00E+00	0.00E+00	0.00E+00	9.55E-05	0.00E+00
Clostridium-5	0.00E+00	0.00E+00	0.00E+00	8.22E-04	0.00E+00	7.87E-04	0.00E+00	0.00E+00	0.00E+00	3.11E-02
Collinsella	0.00E+00	0.00E+00	8.24E-04	3.58E-02	3.36E-04	7.24E-02	7.05E-05	8.88E-03	5.91E-01	1.21E-02
Comamonas	1.88E-01	1.05E-02	7.58E-03	9.00E-02	1.19E-02	7.00E-01	0.00E+00	4.47E-03	1.43E-03	0.00E+00
Conchiformibius	0.00E+00	0.00E+00	0.00E+00	7.03E-02	0.00E+00	0.00E+00	0.00E+00	0.00E+00	0.00E+00	0.00E+00
Coprobacillus	0.00E+00	0.00E+00	1.32E-03	2.19E-03	2.57E-02	2.89E-03	7.05E-05	0.00E+00	0.00E+00	3.66E-01
Coprococcus	6.27E-03	0.00E+00	1.63E-02	1.88E-02	4.08E-02	6.67E-02	0.00E+00	2.51E-04	4.39E-02	1.72E-01
Corynebacterium	1.34E+01	1.90E+00	1.04E-01	8.09E-02	6.79E-01	1.04E-01	7.05E-05	0.00E+00	0.00E+00	7.02E-04
Crocinitomix	0.00E+00	0.00E+00	0.00E+00	5.48E-04	3.36E-04	0.00E+00	0.00E+00	0.00E+00	0.00E+00	0.00E+00
Cronobacter	0.00E+00	0.00E+00	4.12E-03	1.08E-02	6.71E-04	3.41E-03	1.76E-01	2.03E-02	1.34E-03	3.90E-04
Cryobacterium	0.00E+00	0.00E+00	1.65E-04	6.57E-04	3.36E-04	2.62E-04	0.00E+00	0.00E+00	0.00E+00	0.00E+00
Cryocola	0.00E+00	0.00E+00	0.00E+00	4.38E-04	5.04E-04	7.87E-04	0.00E+00	0.00E+00	0.00E+00	0.00E+00
Cryomorpha	0.00E+00	0.00E+00	8.24E-04	9.70E-03	3.36E-04	5.25E-04	0.00E+00	0.00E+00	0.00E+00	0.00E+00
Cupriavidus	0.00E+00	0.00E+00	0.00E+00	0.00E+00	0.00E+00	5.25E-04	0.00E+00	0.00E+00	0.00E+00	0.00E+00
Curtobacterium	6.27E-03	0.00E+00	0.00E+00	3.29E-04	0.00E+00	0.00E+00	0.00E+00	0.00E+00	0.00E+00	0.00E+00
Cytophaga-1	0.00E+00	0.00E+00	0.00E+00	0.00E+00	0.00E+00	0.00E+00	0.00E+00	0.00E+00	0.00E+00	1.56E-04
Cytophaga-2	0.00E+00	0.00E+00	0.00E+00	1.86E-03	3.36E-04	1.02E-02	0.00E+00	0.00E+00	0.00E+00	0.00E+00
DA101	0.00E+00	0.00E+00	0.00E+00	2.74E-04	0.00E+00	0.00E+00	0.00E+00	0.00E+00	0.00E+00	0.00E+00
Dechloromonas	6.27E-03	0.00E+00	0.00E+00	3.29E-04	0.00E+00	3.67E-03	0.00E+00	5.02E-05	0.00E+00	0.00E+00
Dehalobacterium	0.00E+00	0.00E+00	4.94E-04	3.29E-04	1.68E-03	1.05E-03	0.00E+00	0.00E+00	0.00E+00	0.00E+00
Deinococcus	0.00E+00	0.00E+00	0.00E+00	6.03E-04	6.71E-04	0.00E+00	0.00E+00	0.00E+00	0.00E+00	0.00E+00
Delftia	0.00E+00	0.00E+00	0.00E+00	7.12E-04	1.68E-04	2.89E-03	0.00E+00	0.00E+00	0.00E+00	0.00E+00
Demequina	0.00E+00	0.00E+00	2.64E-03	4.38E-03	0.00E+00	0.00E+00	0.00E+00	0.00E+00	0.00E+00	0.00E+00
Dermacoccus	0.00E+00	0.00E+00	0.00E+00	4.93E-04	1.68E-04	0.00E+00	0.00E+00	0.00E+00	0.00E+00	0.00E+00
Desemzia	0.00E+00	0.00E+00	4.94E-04	1.92E-03	2.13E-02	1.84E-03	0.00E+00	0.00E+00	0.00E+00	0.00E+00
Desulfobulbus	0.00E+00	0.00E+00	0.00E+00	1.10E-04	3.36E-04	0.00E+00	0.00E+00	0.00E+00	0.00E+00	0.00E+00
Desulfomicrobium	0.00E+00	0.00E+00	0.00E+00	1.10E-04	0.00E+00	0.00E+00	0.00E+00	0.00E+00	0.00E+00	0.00E+00
Desulfotomaculum	0.00E+00	0.00E+00	3.30E-04	0.00E+00	0.00E+00	0.00E+00	0.00E+00	0.00E+00	0.00E+00	0.00E+00
Desulfovibrio	0.00E+00	0.00E+00	0.00E+00	1.04E-03	0.00E+00	0.00E+00	0.00E+00	0.00E+00	1.92E-02	1.07E-01
Devosia	6.27E-03	0.00E+00	5.93E-03	2.36E-02	1.65E-02	8.48E-02	0.00E+00	0.00E+00	0.00E+00	0.00E+00
Dialister	0.00E+00	0.00E+00	0.00E+00	8.22E-04	0.00E+00	0.00E+00	0.00E+00	4.07E-03	3.25E-03	1.95E-03
Diaphorobacter	0.00E+00	0.00E+00	0.00E+00	7.12E-04	0.00E+00	0.00E+00	0.00E+00	0.00E+00	0.00E+00	0.00E+00
Dietzia	1.25E+00	0.00E+00	6.59E-04	1.20E-02	1.39E-01	1.60E-02	0.00E+00	0.00E+00	0.00E+00	0.00E+00
Dokdonella	0.00E+00	0.00E+00	4.94E-04	3.84E-03	2.35E-03	1.29E-02	0.00E+00	0.00E+00	0.00E+00	0.00E+00
Dorea	1.88E-02	0.00E+00	1.01E-01	5.50E-02	1.92E-01	1.14E-01	0.00E+00	3.01E-04	1.15E-01	2.67E-01
Dyadobacter	0.00E+00	0.00E+00	0.00E+00	3.40E-03	6.71E-04	5.93E-02	0.00E+00	0.00E+00	0.00E+00	0.00E+00
Dyella	0.00E+00	0.00E+00	0.00E+00	1.10E-04	0.00E+00	2.62E-04	0.00E+00	0.00E+00	0.00E+00	0.00E+00
Dysgonomonas	0.00E+00	0.00E+00	0.00E+00	3.84E-04	0.00E+00	0.00E+00	0.00E+00	0.00E+00	0.00E+00	0.00E+00
Eggerthella	0.00E+00	0.00E+00	0.00E+00	1.10E-04	0.00E+00	0.00E+00	0.00E+00	0.00E+00	0.00E+00	0.00E+00
Eikenella	0.00E+00	0.00E+00	0.00E+00	1.33E-02	0.00E+00	3.67E-03	0.00E+00	0.00E+00	0.00E+00	0.00E+00
Elusimicrobium	0.00E+00	0.00E+00	0.00E+00	0.00E+00	0.00E+00	0.00E+00	0.00E+00	1.00E-04	0.00E+00	2.44E-01
Enhydrobacter	6.27E-03	0.00E+00	1.33E-02	9.55E-02	0.00E+00	3.15E-02	0.00E+00	0.00E+00	0.00E+00	1.41E-03
Enterobacter	0.00E+00	0.00E+00	0.00E+00	4.93E-04	0.00E+00	7.87E-04	2.49E-02	2.36E-03	0.00E+00	1.56E-04
Enterococcus	6.27E-03	0.00E+00	3.46E-03	9.97E-03	1.34E-03	6.53E-02	1.34E+00	6.78E-03	9.55E-05	0.00E+00
Epulopiscium	6.27E-03	0.00E+00	6.43E-03	3.40E-03	1.04E-02	3.41E-03	2.12E-04	0.00E+00	0.00E+00	0.00E+00
Erwinia	3.76E-02	0.00E+00	2.64E-03	8.71E-03	5.04E-04	2.41E-02	2.67E-02	8.03E-04	9.55E-05	7.80E-05
Erysipelothrix	0.00E+00	0.00E+00	3.30E-04	2.47E-03	9.73E-03	2.89E-03	0.00E+00	0.00E+00	0.00E+00	0.00E+00
Erythrobacter	0.00E+00	0.00E+00	0.00E+00	5.48E-05	0.00E+00	0.00E+00	0.00E+00	0.00E+00	0.00E+00	0.00E+00
Escherichia	0.00E+00	0.00E+00	0.00E+00	2.19E-04	1.68E-04	7.87E-04	5.76E-02	1.01E-02	9.55E-05	0.00E+00
Ethanoligenens	0.00E+00	0.00E+00	6.76E-03	8.88E-03	5.49E-02	4.72E-03	0.00E+00	0.00E+00	0.00E+00	0.00E+00
Ewingella	1.28E+00	3.61E+00	0.00E+00	1.64E-04	0.00E+00	5.25E-04	0.00E+00	0.00E+00	0.00E+00	5.46E-04
Exiguobacterium	0.00E+00	0.00E+00	6.59E-04	3.29E-04	1.85E-03	0.00E+00	0.00E+00	0.00E+00	0.00E+00	0.00E+00
Facklamia	3.14E-02	0.00E+00	2.31E-03	1.92E-02	5.20E-02	1.44E-02	0.00E+00	0.00E+00	0.00E+00	0.00E+00
Faecalibacterium	0.00E+00	0.00E+00	4.12E-03	9.52E-01	2.01E-03	2.80E+00	2.96E-03	4.30E+00	9.35E+00	1.91E+00
Fibrobacter	0.00E+00	0.00E+00	1.32E-03	8.38E-03	4.78E-02	1.14E-01	0.00E+00	0.00E+00	0.00E+00	0.00E+00
Filifactor	0.00E+00	0.00E+00	0.00E+00	1.64E-04	0.00E+00	0.00E+00	0.00E+00	0.00E+00	0.00E+00	0.00E+00
Finegoldia	1.25E-02	0.00E+00	0.00E+00	1.10E-04	0.00E+00	5.25E-04	0.00E+00	1.00E-04	0.00E+00	0.00E+00
Flavihumibacter	0.00E+00	0.00E+00	0.00E+00	1.64E-04	0.00E+00	0.00E+00	0.00E+00	0.00E+00	0.00E+00	0.00E+00
Flavisolibacter	0.00E+00	0.00E+00	0.00E+00	3.29E-04	0.00E+00	1.05E-03	0.00E+00	0.00E+00	1.91E-04	0.00E+00
Flavivirga	0.00E+00	0.00E+00	7.41E-03	4.55E-03	0.00E+00	0.00E+00	0.00E+00	0.00E+00	0.00E+00	0.00E+00
Flavobacterium	0.00E+00	0.00E+00	4.61E-03	2.98E-01	2.45E-01	2.85E+00	1.76E-04	0.00E+00	0.00E+00	0.00E+00
Flectobacillus	0.00E+00	0.00E+00	0.00E+00	3.84E-04	0.00E+00	0.00E+00	0.00E+00	0.00E+00	0.00E+00	0.00E+00
Flexibacter	0.00E+00	0.00E+00	0.00E+00	0.00E+00	3.36E-04	0.00E+00	0.00E+00	0.00E+00	0.00E+00	0.00E+00
Fluviicola	0.00E+00	0.00E+00	2.64E-03	1.65E-02	5.20E-03	1.14E-01	0.00E+00	0.00E+00	0.00E+00	0.00E+00
Frigoribacterium	6.27E-03	0.00E+00	0.00E+00	2.19E-04	1.68E-04	5.25E-04	0.00E+00	0.00E+00	0.00E+00	0.00E+00
Frondihabitans	0.00E+00	0.00E+00	0.00E+00	5.48E-05	0.00E+00	2.62E-04	0.00E+00	0.00E+00	0.00E+00	0.00E+00
Fulvimonas	0.00E+00	0.00E+00	0.00E+00	2.19E-04	1.68E-04	0.00E+00	0.00E+00	0.00E+00	0.00E+00	0.00E+00
Fusibacter	0.00E+00	0.00E+00	0.00E+00	1.10E-04	0.00E+00	1.05E-03	7.05E-05	0.00E+00	0.00E+00	0.00E+00
Fusobacterium	1.25E-02	0.00E+00	3.15E-01	1.22E-01	6.71E-04	1.84E-03	4.58E-04	2.96E+00	3.42E-02	6.48E-03
Gaetbulibacter	0.00E+00	0.00E+00	0.00E+00	4.44E-03	3.86E-03	0.00E+00	0.00E+00	0.00E+00	0.00E+00	0.00E+00
Gallibacterium	0.00E+00	0.00E+00	1.46E-01	4.77E-02	1.68E-03	7.87E-04	1.06E-04	5.02E-01	1.91E-04	3.20E-03
Gallicola	0.00E+00	0.00E+00	0.00E+00	1.10E-04	0.00E+00	0.00E+00	0.00E+00	0.00E+00	0.00E+00	0.00E+00
Gallionella	1.88E-02	0.00E+00	0.00E+00	0.00E+00	0.00E+00	0.00E+00	0.00E+00	5.02E-05	1.91E-04	7.80E-05
Gardnerella	0.00E+00	0.00E+00	0.00E+00	0.00E+00	0.00E+00	5.25E-04	0.00E+00	0.00E+00	0.00E+00	0.00E+00
Gelidibacter	0.00E+00	0.00E+00	1.65E-03	2.42E-02	1.68E-03	2.07E-02	0.00E+00	0.00E+00	0.00E+00	0.00E+00
Gemella	0.00E+00	0.00E+00	0.00E+00	5.48E-04	0.00E+00	2.62E-04	0.00E+00	0.00E+00	0.00E+00	0.00E+00
Gemmata	0.00E+00	0.00E+00	0.00E+00	1.64E-04	0.00E+00	0.00E+00	0.00E+00	0.00E+00	0.00E+00	0.00E+00
Gemmatimonas	0.00E+00	0.00E+00	0.00E+00	5.48E-05	0.00E+00	0.00E+00	0.00E+00	0.00E+00	0.00E+00	0.00E+00
Geobacter	0.00E+00	0.00E+00	0.00E+00	0.00E+00	0.00E+00	6.04E-03	0.00E+00	0.00E+00	0.00E+00	0.00E+00
Georgenia	6.27E-03	0.00E+00	0.00E+00	9.86E-04	4.53E-03	5.25E-04	0.00E+00	0.00E+00	0.00E+00	0.00E+00
Giesbergeria	6.27E-03	0.00E+00	0.00E+00	3.84E-04	3.36E-04	7.09E-03	0.00E+00	0.00E+00	9.55E-05	0.00E+00
Gillisia	0.00E+00	0.00E+00	0.00E+00	0.00E+00	0.00E+00	5.25E-04	0.00E+00	0.00E+00	0.00E+00	0.00E+00
Gilvimarinus	0.00E+00	0.00E+00	1.65E-04	3.84E-04	0.00E+00	0.00E+00	0.00E+00	0.00E+00	0.00E+00	0.00E+00
Gluconacetobacter	0.00E+00	1.05E-02	0.00E+00	0.00E+00	0.00E+00	0.00E+00	0.00E+00	0.00E+00	0.00E+00	0.00E+00
Gluconobacter	0.00E+00	0.00E+00	0.00E+00	5.15E-03	0.00E+00	0.00E+00	0.00E+00	0.00E+00	0.00E+00	0.00E+00
Glycomyces	0.00E+00	0.00E+00	3.30E-04	0.00E+00	0.00E+00	0.00E+00	0.00E+00	0.00E+00	0.00E+00	0.00E+00
Gordonia	0.00E+00	0.00E+00	0.00E+00	6.57E-04	0.00E+00	1.29E-02	0.00E+00	0.00E+00	0.00E+00	0.00E+00
Granulibacter	0.00E+00	0.00E+00	0.00E+00	3.29E-04	0.00E+00	0.00E+00	0.00E+00	0.00E+00	0.00E+00	0.00E+00
Granulicatella	0.00E+00	0.00E+00	0.00E+00	7.12E-04	3.52E-03	2.62E-04	1.20E-03	0.00E+00	0.00E+00	0.00E+00
gut	0.00E+00	0.00E+00	1.81E-03	4.11E-03	1.83E-02	3.41E-03	0.00E+00	0.00E+00	0.00E+00	5.46E-04
GW-34	0.00E+00	0.00E+00	0.00E+00	1.10E-04	0.00E+00	0.00E+00	0.00E+00	0.00E+00	0.00E+00	0.00E+00
Haemophilus	4.39E-02	0.00E+00	6.59E-04	3.60E-02	0.00E+00	3.96E-02	0.00E+00	1.51E-04	0.00E+00	0.00E+00
Haliea	0.00E+00	0.00E+00	4.94E-04	1.64E-04	0.00E+00	0.00E+00	0.00E+00	0.00E+00	0.00E+00	0.00E+00
Halomonas	1.13E-01	0.00E+00	0.00E+00	3.67E-03	8.39E-04	2.89E-03	0.00E+00	0.00E+00	0.00E+00	0.00E+00
Hedyosmum	0.00E+00	0.00E+00	0.00E+00	1.10E-04	0.00E+00	2.62E-04	0.00E+00	0.00E+00	0.00E+00	7.80E-05
Helcococcus	0.00E+00	0.00E+00	1.06E-01	5.48E-04	0.00E+00	0.00E+00	0.00E+00	0.00E+00	0.00E+00	0.00E+00
heteroC45_4W	0.00E+00	0.00E+00	0.00E+00	9.86E-04	5.04E-04	0.00E+00	0.00E+00	0.00E+00	0.00E+00	0.00E+00
Holdemania	0.00E+00	0.00E+00	0.00E+00	0.00E+00	0.00E+00	0.00E+00	0.00E+00	0.00E+00	6.69E-04	9.68E-03
HTCC	0.00E+00	0.00E+00	6.59E-04	1.42E-03	1.68E-03	6.04E-03	0.00E+00	0.00E+00	0.00E+00	0.00E+00
Hydrocarboniphaga	0.00E+00	0.00E+00	0.00E+00	1.10E-04	0.00E+00	0.00E+00	0.00E+00	0.00E+00	0.00E+00	0.00E+00
Hydrogenophaga	0.00E+00	0.00E+00	9.89E-04	8.71E-03	1.18E-03	1.37E-02	0.00E+00	1.51E-04	4.78E-04	0.00E+00
Hylemonella	0.00E+00	0.00E+00	1.65E-04	1.15E-03	1.68E-04	3.41E-03	0.00E+00	0.00E+00	0.00E+00	0.00E+00
Hymenobacter	0.00E+00	0.00E+00	0.00E+00	3.29E-04	0.00E+00	0.00E+00	0.00E+00	0.00E+00	0.00E+00	0.00E+00
Hyphomicrobium	0.00E+00	0.00E+00	3.30E-04	3.84E-04	5.04E-04	0.00E+00	0.00E+00	0.00E+00	0.00E+00	0.00E+00
Hyphomonas	6.27E-02	0.00E+00	0.00E+00	1.10E-04	0.00E+00	0.00E+00	0.00E+00	0.00E+00	0.00E+00	0.00E+00
Ignatzschineria	0.00E+00	0.00E+00	3.30E-04	1.10E-04	0.00E+00	5.25E-04	0.00E+00	0.00E+00	0.00E+00	0.00E+00
Isobaculum	0.00E+00	0.00E+00	0.00E+00	1.10E-04	0.00E+00	0.00E+00	7.05E-04	0.00E+00	0.00E+00	0.00E+00
Janibacter	0.00E+00	0.00E+00	6.43E-03	9.86E-03	5.71E-03	1.89E-02	0.00E+00	0.00E+00	0.00E+00	7.80E-04
Janthinobacterium	0.00E+00	0.00E+00	1.32E-03	1.18E-02	3.86E-03	2.54E-01	0.00E+00	0.00E+00	0.00E+00	0.00E+00
Jeotgalicoccus	3.14E-02	0.00E+00	1.81E-03	1.30E-02	1.66E-01	1.10E-02	0.00E+00	0.00E+00	0.00E+00	0.00E+00
Jonesia	0.00E+00	0.00E+00	0.00E+00	1.10E-04	0.00E+00	0.00E+00	0.00E+00	0.00E+00	0.00E+00	0.00E+00
Kaistia	0.00E+00	0.00E+00	0.00E+00	5.48E-04	5.04E-04	1.05E-03	0.00E+00	0.00E+00	0.00E+00	0.00E+00
Kaistobacter	0.00E+00	0.00E+00	0.00E+00	2.74E-04	0.00E+00	7.87E-04	0.00E+00	0.00E+00	0.00E+00	0.00E+00
KD1-23	0.00E+00	0.00E+00	1.65E-04	1.64E-04	0.00E+00	9.97E-03	0.00E+00	0.00E+00	0.00E+00	0.00E+00
Kerstersia	0.00E+00	0.00E+00	0.00E+00	5.48E-05	0.00E+00	5.25E-04	0.00E+00	0.00E+00	0.00E+00	0.00E+00
Kineococcus	0.00E+00	0.00E+00	0.00E+00	1.10E-04	0.00E+00	0.00E+00	0.00E+00	0.00E+00	0.00E+00	0.00E+00
Kingella	0.00E+00	0.00E+00	6.59E-04	4.13E-01	5.54E-03	1.02E-02	0.00E+00	3.01E-04	0.00E+00	0.00E+00
Klebsiella	3.14E-01	1.37E-01	0.00E+00	0.00E+00	0.00E+00	0.00E+00	2.68E-03	1.00E-03	0.00E+00	0.00E+00
Knoellia	4.39E-02	0.00E+00	1.65E-04	8.77E-04	0.00E+00	5.25E-04	0.00E+00	0.00E+00	0.00E+00	0.00E+00
Kocuria	2.70E-01	1.05E-02	6.59E-04	1.25E-02	1.49E-02	2.10E-03	7.05E-05	0.00E+00	0.00E+00	0.00E+00
KSA1	0.00E+00	0.00E+00	3.30E-04	5.48E-04	0.00E+00	0.00E+00	0.00E+00	0.00E+00	0.00E+00	0.00E+00
Kurthia	0.00E+00	0.00E+00	3.30E-04	3.84E-04	1.68E-04	0.00E+00	0.00E+00	0.00E+00	0.00E+00	0.00E+00
L7A_E11	0.00E+00	0.00E+00	1.32E-03	1.15E-03	5.04E-04	0.00E+00	0.00E+00	0.00E+00	0.00E+00	0.00E+00
Lachnobacterium	0.00E+00	0.00E+00	0.00E+00	1.15E-03	1.68E-04	7.09E-03	0.00E+00	0.00E+00	4.02E-02	1.29E-01
Lachnospira	0.00E+00	0.00E+00	0.00E+00	0.00E+00	1.01E-03	0.00E+00	0.00E+00	0.00E+00	7.64E-04	3.90E-04
Lacibacter	0.00E+00	0.00E+00	0.00E+00	0.00E+00	0.00E+00	1.42E-02	0.00E+00	0.00E+00	0.00E+00	0.00E+00
Lactobacillus	1.57E-01	1.05E-02	5.44E-03	7.65E-02	2.01E-03	2.68E-01	2.69E-02	4.62E+00	5.35E-03	1.34E-02
Lactococcus	0.00E+00	7.36E-02	3.30E-04	5.21E-03	0.00E+00	1.12E-01	1.69E-01	2.36E-03	0.00E+00	0.00E+00
Lampropedia	0.00E+00	0.00E+00	4.94E-04	1.59E-03	1.68E-04	2.91E-02	0.00E+00	0.00E+00	0.00E+00	0.00E+00
Lautropia	0.00E+00	0.00E+00	0.00E+00	3.64E-02	0.00E+00	0.00E+00	0.00E+00	0.00E+00	0.00E+00	0.00E+00
Leadbetterella	0.00E+00	0.00E+00	1.81E-03	5.15E-03	8.39E-04	4.72E-03	0.00E+00	0.00E+00	0.00E+00	0.00E+00
Legionella	0.00E+00	0.00E+00	0.00E+00	6.03E-04	0.00E+00	5.25E-04	0.00E+00	0.00E+00	0.00E+00	0.00E+00
Leminorella	0.00E+00	0.00E+00	6.59E-04	0.00E+00	0.00E+00	0.00E+00	0.00E+00	0.00E+00	0.00E+00	0.00E+00
Leptospirillum	0.00E+00	0.00E+00	0.00E+00	1.10E-04	0.00E+00	0.00E+00	0.00E+00	0.00E+00	0.00E+00	0.00E+00
Leptothrix	0.00E+00	0.00E+00	0.00E+00	5.48E-05	0.00E+00	0.00E+00	0.00E+00	0.00E+00	0.00E+00	0.00E+00
Leptotrichia	0.00E+00	0.00E+00	0.00E+00	6.70E-02	0.00E+00	0.00E+00	0.00E+00	0.00E+00	0.00E+00	0.00E+00
Leucobacter	2.51E-02	0.00E+00	3.95E-03	1.23E-02	3.86E-03	2.65E-02	0.00E+00	0.00E+00	0.00E+00	0.00E+00
Leuconostoc	3.14E-02	4.20E-02	0.00E+00	5.48E-04	0.00E+00	0.00E+00	0.00E+00	0.00E+00	0.00E+00	0.00E+00
Limnohabitans	0.00E+00	0.00E+00	0.00E+00	2.41E-03	1.68E-04	4.99E-03	0.00E+00	0.00E+00	0.00E+00	0.00E+00
Luteibacter	6.27E-03	0.00E+00	0.00E+00	4.44E-03	1.01E-03	1.44E-02	0.00E+00	0.00E+00	0.00E+00	0.00E+00
Luteimonas	6.27E-02	0.00E+00	1.10E-02	5.75E-02	7.17E-02	2.36E-01	0.00E+00	0.00E+00	0.00E+00	0.00E+00
Luteococcus	0.00E+00	0.00E+00	0.00E+00	5.48E-04	0.00E+00	0.00E+00	0.00E+00	0.00E+00	0.00E+00	0.00E+00
Luteolibacter	0.00E+00	1.05E-02	0.00E+00	9.37E-03	2.52E-03	3.65E-02	0.00E+00	0.00E+00	0.00E+00	0.00E+00
Lutibacterium	0.00E+00	0.00E+00	0.00E+00	4.38E-04	1.68E-04	4.20E-03	0.00E+00	0.00E+00	0.00E+00	0.00E+00
Lysinibacillus	0.00E+00	0.00E+00	0.00E+00	6.57E-04	1.52E-01	2.78E-02	0.00E+00	0.00E+00	0.00E+00	1.72E-03
Lysobacter	0.00E+00	0.00E+00	0.00E+00	2.68E-03	2.18E-03	5.51E-03	0.00E+00	0.00E+00	0.00E+00	0.00E+00
Macrococcus	0.00E+00	0.00E+00	3.30E-03	1.32E-03	1.68E-04	0.00E+00	0.00E+00	0.00E+00	0.00E+00	0.00E+00
Mannheimia	0.00E+00	0.00E+00	8.70E-02	4.04E+00	0.00E+00	4.99E-03	1.80E-03	1.51E-04	9.55E-05	2.34E-04
Marinicella	6.27E-03	0.00E+00	3.79E-03	3.73E-03	0.00E+00	0.00E+00	0.00E+00	0.00E+00	0.00E+00	0.00E+00
Mariniflexile	0.00E+00	0.00E+00	3.30E-04	7.12E-04	6.71E-04	0.00E+00	0.00E+00	0.00E+00	0.00E+00	0.00E+00
Marinobacter	0.00E+00	0.00E+00	1.98E-03	3.12E-03	0.00E+00	6.04E-03	0.00E+00	0.00E+00	0.00E+00	0.00E+00
Marinobacterium	0.00E+00	0.00E+00	0.00E+00	1.10E-04	0.00E+00	0.00E+00	0.00E+00	0.00E+00	0.00E+00	0.00E+00
Marinococcus	0.00E+00	0.00E+00	0.00E+00	4.38E-04	0.00E+00	0.00E+00	0.00E+00	0.00E+00	0.00E+00	0.00E+00
Marinomonas	0.00E+00	0.00E+00	0.00E+00	1.10E-04	0.00E+00	0.00E+00	0.00E+00	0.00E+00	0.00E+00	0.00E+00
Massilia	0.00E+00	0.00E+00	3.30E-04	0.00E+00	0.00E+00	0.00E+00	0.00E+00	0.00E+00	0.00E+00	0.00E+00
Megamonas	0.00E+00	0.00E+00	2.80E-03	3.07E-01	0.00E+00	6.15E-01	1.02E-03	6.12E-03	2.63E+00	1.76E-02
Megasphaera	0.00E+00	0.00E+00	0.00E+00	3.51E-03	0.00E+00	5.98E-02	0.00E+00	0.00E+00	6.68E-02	4.46E-02
Melissococcus	0.00E+00	0.00E+00	0.00E+00	0.00E+00	0.00E+00	0.00E+00	3.53E-05	0.00E+00	0.00E+00	0.00E+00
Mesorhizobium	0.00E+00	0.00E+00	0.00E+00	6.03E-04	1.68E-04	0.00E+00	0.00E+00	0.00E+00	0.00E+00	0.00E+00
Methanobacterium	0.00E+00	0.00E+00	0.00E+00	0.00E+00	0.00E+00	0.00E+00	0.00E+00	0.00E+00	9.55E-05	0.00E+00
Methanobrevibacter	4.08E-01	0.00E+00	3.92E-02	2.35E-02	2.69E-02	1.73E-02	0.00E+00	0.00E+00	2.11E-02	2.20E-01
Methanocella	0.00E+00	0.00E+00	0.00E+00	1.10E-04	0.00E+00	0.00E+00	0.00E+00	0.00E+00	0.00E+00	0.00E+00
Methanocorpusculum	0.00E+00	0.00E+00	0.00E+00	0.00E+00	3.36E-04	0.00E+00	0.00E+00	0.00E+00	0.00E+00	0.00E+00
Methanosphaera	0.00E+00	0.00E+00	3.30E-04	8.22E-04	0.00E+00	1.05E-03	0.00E+00	0.00E+00	2.29E-03	1.19E-02
Methylibium	0.00E+00	0.00E+00	0.00E+00	2.19E-04	0.00E+00	1.31E-03	0.00E+00	0.00E+00	0.00E+00	0.00E+00
Methylobacillus	0.00E+00	0.00E+00	0.00E+00	2.19E-04	0.00E+00	0.00E+00	0.00E+00	0.00E+00	0.00E+00	0.00E+00
Methylobacterium	0.00E+00	0.00E+00	0.00E+00	1.42E-03	6.71E-04	5.25E-04	0.00E+00	0.00E+00	0.00E+00	0.00E+00
Methylocaldum	0.00E+00	0.00E+00	0.00E+00	0.00E+00	0.00E+00	7.87E-04	0.00E+00	0.00E+00	0.00E+00	0.00E+00
Methylophaga	0.00E+00	0.00E+00	3.30E-04	2.36E-03	6.71E-04	7.09E-03	0.00E+00	0.00E+00	0.00E+00	0.00E+00
Methylotenera	0.00E+00	1.05E-02	0.00E+00	6.57E-04	1.68E-04	2.89E-03	0.00E+00	0.00E+00	0.00E+00	0.00E+00
Microbacterium	2.51E-02	0.00E+00	1.48E-03	1.42E-02	5.54E-03	2.18E-02	0.00E+00	0.00E+00	0.00E+00	3.12E-04
Microbispora	5.02E-02	0.00E+00	1.65E-04	1.59E-03	1.38E-02	2.36E-03	0.00E+00	0.00E+00	0.00E+00	0.00E+00
Microbulbifer	0.00E+00	0.00E+00	0.00E+00	1.64E-04	0.00E+00	0.00E+00	0.00E+00	0.00E+00	0.00E+00	0.00E+00
Micrococcus	5.02E-02	0.00E+00	3.30E-04	1.42E-03	1.68E-03	0.00E+00	0.00E+00	0.00E+00	0.00E+00	0.00E+00
Mitsuokella	0.00E+00	0.00E+00	0.00E+00	2.19E-04	0.00E+00	4.99E-03	0.00E+00	0.00E+00	7.64E-03	3.75E-03
Mogibacterium	1.25E-02	0.00E+00	4.50E-02	1.89E-02	1.51E-02	1.18E-02	0.00E+00	0.00E+00	1.91E-03	2.50E-03
Moraxella	0.00E+00	0.00E+00	4.84E-02	2.06E+01	5.20E-03	2.15E-02	3.46E-03	1.91E-03	1.53E-03	1.41E-03
Morganella	0.00E+00	0.00E+00	0.00E+00	0.00E+00	0.00E+00	0.00E+00	4.23E-04	1.51E-04	0.00E+00	0.00E+00
Moryella	0.00E+00	0.00E+00	0.00E+00	4.93E-04	1.34E-03	0.00E+00	0.00E+00	0.00E+00	0.00E+00	0.00E+00
Mucilaginibacter	0.00E+00	0.00E+00	0.00E+00	5.48E-05	0.00E+00	0.00E+00	0.00E+00	0.00E+00	0.00E+00	0.00E+00
Mucispirillum	0.00E+00	0.00E+00	0.00E+00	0.00E+00	2.52E-03	0.00E+00	0.00E+00	0.00E+00	0.00E+00	0.00E+00
Mycetocola	0.00E+00	0.00E+00	0.00E+00	3.29E-04	3.02E-03	2.91E-02	0.00E+00	0.00E+00	0.00E+00	0.00E+00
Mycobacterium	6.27E-03	0.00E+00	0.00E+00	1.64E-03	3.36E-04	2.10E-03	0.00E+00	0.00E+00	0.00E+00	0.00E+00
Mycoplana	0.00E+00	0.00E+00	3.30E-04	4.77E-03	6.38E-03	5.04E-02	0.00E+00	0.00E+00	0.00E+00	0.00E+00
Mycoplasma	0.00E+00	0.00E+00	3.30E-04	1.64E+00	0.00E+00	0.00E+00	1.06E-04	1.51E-04	0.00E+00	0.00E+00
Myroides	0.00E+00	0.00E+00	9.89E-04	7.09E-02	8.39E-04	1.14E-01	0.00E+00	0.00E+00	0.00E+00	0.00E+00
N09	0.00E+00	0.00E+00	0.00E+00	2.74E-04	6.71E-04	5.25E-04	0.00E+00	0.00E+00	0.00E+00	0.00E+00
Nannocystis	0.00E+00	0.00E+00	0.00E+00	2.19E-04	0.00E+00	0.00E+00	0.00E+00	0.00E+00	0.00E+00	0.00E+00
ND137	0.00E+00	0.00E+00	1.32E-03	9.31E-04	0.00E+00	0.00E+00	0.00E+00	0.00E+00	0.00E+00	0.00E+00
Neisseria	0.00E+00	0.00E+00	8.24E-04	1.11E+00	0.00E+00	1.57E-03	3.53E-05	2.01E-04	0.00E+00	0.00E+00
Nesterenkonia	1.88E-02	0.00E+00	0.00E+00	3.73E-03	1.11E-02	7.87E-04	0.00E+00	0.00E+00	0.00E+00	0.00E+00
Nicoletella	0.00E+00	0.00E+00	0.00E+00	5.48E-05	0.00E+00	0.00E+00	0.00E+00	0.00E+00	0.00E+00	0.00E+00
Niigata-25	0.00E+00	0.00E+00	0.00E+00	5.48E-05	0.00E+00	0.00E+00	0.00E+00	0.00E+00	0.00E+00	0.00E+00
Nitratireductor	0.00E+00	0.00E+00	1.65E-04	1.64E-04	5.04E-04	2.62E-04	0.00E+00	0.00E+00	0.00E+00	0.00E+00
Nitrobacteria	0.00E+00	0.00E+00	0.00E+00	1.48E-03	3.36E-04	1.21E-02	0.00E+00	0.00E+00	0.00E+00	0.00E+00
Nitrospira	0.00E+00	0.00E+00	0.00E+00	0.00E+00	5.04E-04	0.00E+00	7.05E-05	0.00E+00	0.00E+00	0.00E+00
Nocardia	0.00E+00	0.00E+00	0.00E+00	1.10E-04	0.00E+00	0.00E+00	0.00E+00	0.00E+00	0.00E+00	0.00E+00
Nocardioides	5.64E-02	0.00E+00	2.14E-03	3.51E-03	5.87E-03	1.57E-03	0.00E+00	0.00E+00	0.00E+00	0.00E+00
Nocardiopsis	0.00E+00	0.00E+00	0.00E+00	1.10E-04	0.00E+00	0.00E+00	0.00E+00	0.00E+00	0.00E+00	0.00E+00
Novispirillum	0.00E+00	0.00E+00	0.00E+00	1.64E-04	0.00E+00	0.00E+00	0.00E+00	0.00E+00	0.00E+00	0.00E+00
Novosphingobium	0.00E+00	0.00E+00	9.89E-04	1.66E-02	6.21E-03	2.27E-01	0.00E+00	0.00E+00	0.00E+00	0.00E+00
nsmpVI18	0.00E+00	0.00E+00	0.00E+00	1.10E-04	0.00E+00	0.00E+00	0.00E+00	0.00E+00	0.00E+00	0.00E+00
Oceanibaculum	0.00E+00	0.00E+00	4.94E-04	1.64E-04	0.00E+00	0.00E+00	0.00E+00	0.00E+00	0.00E+00	0.00E+00
Oceaniovalibus	0.00E+00	0.00E+00	4.94E-04	2.19E-04	1.68E-04	0.00E+00	0.00E+00	0.00E+00	0.00E+00	0.00E+00
Ochrobactrum	1.94E-01	4.73E-01	3.30E-04	6.14E-03	1.18E-03	3.67E-02	0.00E+00	0.00E+00	0.00E+00	2.34E-04
Octadecabacter	0.00E+00	0.00E+00	1.65E-04	4.38E-04	0.00E+00	1.57E-03	0.00E+00	0.00E+00	0.00E+00	0.00E+00
Odoribacter	0.00E+00	0.00E+00	6.10E-03	2.71E-02	3.32E-02	4.75E-02	0.00E+00	7.53E-04	4.40E-01	2.95E-01
Oenococcus	1.25E-02	0.00E+00	0.00E+00	0.00E+00	0.00E+00	0.00E+00	0.00E+00	0.00E+00	0.00E+00	0.00E+00
Oleibacter	0.00E+00	0.00E+00	4.94E-04	3.78E-03	0.00E+00	6.04E-03	0.00E+00	0.00E+00	0.00E+00	0.00E+00
Oligella	0.00E+00	0.00E+00	0.00E+00	1.10E-03	0.00E+00	5.25E-04	0.00E+00	0.00E+00	0.00E+00	0.00E+00
Olivibacter	0.00E+00	0.00E+00	0.00E+00	1.64E-04	0.00E+00	0.00E+00	0.00E+00	0.00E+00	0.00E+00	0.00E+00
Opitutus	0.00E+00	0.00E+00	6.59E-04	3.34E-03	6.71E-04	3.94E-03	0.00E+00	0.00E+00	0.00E+00	0.00E+00
Oribacterium	0.00E+00	0.00E+00	0.00E+00	1.70E-03	0.00E+00	0.00E+00	0.00E+00	0.00E+00	0.00E+00	0.00E+00
Ornithobacterium	0.00E+00	0.00E+00	0.00E+00	4.22E-03	0.00E+00	0.00E+00	0.00E+00	0.00E+00	0.00E+00	0.00E+00
Oscillospira	1.13E-01	0.00E+00	2.39E-01	1.69E-01	1.06E+00	4.75E-01	1.41E-04	0.00E+00	5.54E-01	4.22E-01
Oxalobacter	0.00E+00	0.00E+00	0.00E+00	0.00E+00	0.00E+00	1.05E-03	0.00E+00	0.00E+00	0.00E+00	0.00E+00
p-75-a5	0.00E+00	0.00E+00	1.81E-03	2.58E-03	5.71E-03	3.94E-03	0.00E+00	0.00E+00	6.69E-04	2.42E-02
Paenibacillus	0.00E+00	0.00E+00	3.30E-04	3.84E-04	0.00E+00	2.10E-03	0.00E+00	0.00E+00	0.00E+00	0.00E+00
Paenochrobactrum	0.00E+00	0.00E+00	6.59E-04	1.10E-04	0.00E+00	4.20E-03	0.00E+00	0.00E+00	0.00E+00	7.80E-05
Paludibacter	6.27E-03	0.00E+00	9.06E-02	1.54E-01	6.34E-01	1.78E-01	7.05E-05	0.00E+00	0.00E+00	0.00E+00
Pantoea	0.00E+00	0.00E+00	1.32E-03	1.64E-04	0.00E+00	5.25E-04	6.10E-03	1.76E-03	9.55E-05	7.80E-05
Parabacteroides	0.00E+00	0.00E+00	5.77E-03	9.94E-02	2.00E-02	2.86E-01	1.38E-03	5.62E-03	1.51E+00	2.48E+00
Paracoccus	0.00E+00	0.00E+00	2.97E-03	1.99E-02	3.12E-02	6.19E-02	0.00E+00	0.00E+00	0.00E+00	0.00E+00
Parapedobacter	0.00E+00	0.00E+00	0.00E+00	2.74E-04	0.00E+00	0.00E+00	0.00E+00	0.00E+00	0.00E+00	0.00E+00
Paraprevotella	0.00E+00	0.00E+00	8.40E-03	8.16E-03	4.03E-02	1.29E-02	7.05E-05	0.00E+00	0.00E+00	3.92E-02
Parvibaculum	0.00E+00	0.00E+00	0.00E+00	0.00E+00	0.00E+00	1.05E-03	0.00E+00	0.00E+00	0.00E+00	0.00E+00
Parvimonas	0.00E+00	0.00E+00	5.50E-02	7.67E-04	0.00E+00	0.00E+00	0.00E+00	0.00E+00	0.00E+00	0.00E+00
Pasteurella	6.27E-03	0.00E+00	0.00E+00	1.42E-03	0.00E+00	0.00E+00	0.00E+00	0.00E+00	0.00E+00	0.00E+00
Patulibacter	0.00E+00	0.00E+00	0.00E+00	1.32E-03	0.00E+00	7.87E-04	0.00E+00	0.00E+00	0.00E+00	0.00E+00
Pediococcus	6.90E-02	0.00E+00	0.00E+00	4.38E-04	0.00E+00	2.62E-04	0.00E+00	0.00E+00	0.00E+00	0.00E+00
Pedobacter	0.00E+00	0.00E+00	4.94E-04	2.42E-02	9.57E-03	3.96E-01	0.00E+00	0.00E+00	0.00E+00	1.56E-03
Pelistega	0.00E+00	0.00E+00	0.00E+00	2.74E-04	0.00E+00	2.89E-03	0.00E+00	0.00E+00	9.55E-05	2.89E-03
Pelosinus	0.00E+00	0.00E+00	0.00E+00	2.74E-04	0.00E+00	0.00E+00	0.00E+00	0.00E+00	0.00E+00	0.00E+00
Peptococcus	0.00E+00	0.00E+00	6.59E-04	0.00E+00	0.00E+00	0.00E+00	0.00E+00	0.00E+00	0.00E+00	0.00E+00
Peptoniphilus	0.00E+00	0.00E+00	1.27E-02	2.74E-04	0.00E+00	5.25E-04	0.00E+00	0.00E+00	0.00E+00	0.00E+00
Peptostreptococcus	0.00E+00	0.00E+00	1.48E-03	1.04E-03	3.36E-04	5.25E-04	0.00E+00	0.00E+00	0.00E+00	0.00E+00
Peredibacter	0.00E+00	0.00E+00	0.00E+00	1.10E-04	0.00E+00	2.10E-03	0.00E+00	0.00E+00	0.00E+00	0.00E+00
Perlucidibaca	6.27E-03	0.00E+00	0.00E+00	1.04E-03	3.36E-04	7.87E-04	0.00E+00	0.00E+00	0.00E+00	0.00E+00
ph2	0.00E+00	0.00E+00	0.00E+00	1.10E-04	0.00E+00	0.00E+00	0.00E+00	0.00E+00	0.00E+00	0.00E+00
Phascolarctobacterium	1.88E-02	0.00E+00	1.35E-01	1.31E-01	6.02E-01	3.76E-01	4.94E-04	3.01E-04	5.23E-01	5.16E-01
Phenylobacterium	0.00E+00	0.00E+00	0.00E+00	6.57E-04	1.68E-04	9.18E-03	0.00E+00	0.00E+00	0.00E+00	0.00E+00
Photorhabdus	0.00E+00	0.00E+00	3.30E-04	0.00E+00	0.00E+00	0.00E+00	0.00E+00	0.00E+00	0.00E+00	0.00E+00
Phycicoccus	0.00E+00	0.00E+00	0.00E+00	1.10E-04	0.00E+00	0.00E+00	0.00E+00	0.00E+00	0.00E+00	0.00E+00
Phyllobacterium	0.00E+00	0.00E+00	0.00E+00	0.00E+00	0.00E+00	2.62E-04	0.00E+00	0.00E+00	0.00E+00	0.00E+00
Pigmentiphaga	0.00E+00	0.00E+00	0.00E+00	9.31E-04	0.00E+00	5.77E-03	0.00E+00	0.00E+00	0.00E+00	0.00E+00
Pilimelia	0.00E+00	0.00E+00	3.30E-04	0.00E+00	0.00E+00	0.00E+00	0.00E+00	0.00E+00	0.00E+00	0.00E+00
Pimelobacter	0.00E+00	0.00E+00	0.00E+00	2.19E-04	3.36E-04	0.00E+00	0.00E+00	0.00E+00	0.00E+00	0.00E+00
Piscicoccus	0.00E+00	0.00E+00	0.00E+00	5.48E-05	0.00E+00	0.00E+00	0.00E+00	0.00E+00	0.00E+00	0.00E+00
Planctomyces	0.00E+00	0.00E+00	4.45E-03	8.55E-03	3.36E-04	2.89E-03	0.00E+00	0.00E+00	0.00E+00	0.00E+00
Planococcus	4.39E-02	0.00E+00	0.00E+00	2.30E-03	1.76E-01	6.04E-03	0.00E+00	0.00E+00	0.00E+00	0.00E+00
Planomicrobium	1.57E-01	0.00E+00	3.79E-03	2.71E-02	1.88E+00	9.71E-02	1.41E-04	0.00E+00	0.00E+00	0.00E+00
Pleomorphomonas	0.00E+00	0.00E+00	0.00E+00	0.00E+00	0.00E+00	7.87E-04	0.00E+00	0.00E+00	0.00E+00	0.00E+00
Plesiocystis	0.00E+00	0.00E+00	0.00E+00	4.38E-04	0.00E+00	0.00E+00	0.00E+00	0.00E+00	0.00E+00	0.00E+00
Podophyllum	0.00E+00	0.00E+00	0.00E+00	5.48E-04	0.00E+00	4.72E-03	0.00E+00	0.00E+00	0.00E+00	0.00E+00
Polaribacter	0.00E+00	0.00E+00	1.48E-03	1.97E-03	0.00E+00	0.00E+00	0.00E+00	0.00E+00	0.00E+00	0.00E+00
Polaromonas	0.00E+00	0.00E+00	0.00E+00	1.21E-03	0.00E+00	2.97E-02	0.00E+00	0.00E+00	0.00E+00	0.00E+00
Pontibacter	0.00E+00	0.00E+00	0.00E+00	3.29E-04	6.71E-04	5.51E-03	0.00E+00	0.00E+00	0.00E+00	0.00E+00
Porphyromonas	0.00E+00	0.00E+00	3.18E-02	2.79E-02	3.36E-04	0.00E+00	0.00E+00	0.00E+00	0.00E+00	0.00E+00
Pragia	0.00E+00	0.00E+00	0.00E+00	0.00E+00	0.00E+00	0.00E+00	3.53E-05	0.00E+00	0.00E+00	0.00E+00
Prauseria	0.00E+00	0.00E+00	3.30E-04	1.64E-04	0.00E+00	0.00E+00	0.00E+00	0.00E+00	0.00E+00	0.00E+00
Prevotella	1.25E-01	0.00E+00	7.28E-02	3.90E+00	3.70E-01	1.16E+01	1.19E-02	6.41E+00	3.02E+01	2.78E+01
Promicromonospora	0.00E+00	0.00E+00	0.00E+00	2.74E-04	0.00E+00	0.00E+00	0.00E+00	0.00E+00	0.00E+00	0.00E+00
Propionibacterium	6.27E-03	0.00E+00	6.59E-04	2.36E-03	5.04E-04	2.78E-02	1.41E-04	0.00E+00	0.00E+00	1.48E-03
Propionicimonas	0.00E+00	0.00E+00	0.00E+00	8.22E-04	2.52E-03	0.00E+00	0.00E+00	0.00E+00	0.00E+00	0.00E+00
Propionivibrio	3.76E-02	0.00E+00	0.00E+00	0.00E+00	0.00E+00	0.00E+00	0.00E+00	0.00E+00	1.91E-04	0.00E+00
Prosthecobacter	0.00E+00	0.00E+00	0.00E+00	1.59E-03	3.36E-04	2.10E-03	0.00E+00	0.00E+00	0.00E+00	0.00E+00
Proteiniclasticum	0.00E+00	0.00E+00	8.24E-04	2.47E-03	6.21E-03	8.40E-03	0.00E+00	0.00E+00	0.00E+00	0.00E+00
Proteus	0.00E+00	0.00E+00	0.00E+00	0.00E+00	0.00E+00	5.25E-04	1.41E-04	7.03E-04	0.00E+00	0.00E+00
Providencia	0.00E+00	0.00E+00	0.00E+00	0.00E+00	0.00E+00	7.87E-04	0.00E+00	0.00E+00	0.00E+00	0.00E+00
Pseudidiomarina	0.00E+00	0.00E+00	0.00E+00	2.19E-04	0.00E+00	0.00E+00	0.00E+00	0.00E+00	0.00E+00	0.00E+00
Pseudoalteromonas	0.00E+00	0.00E+00	1.81E-03	4.05E-03	0.00E+00	0.00E+00	0.00E+00	0.00E+00	0.00E+00	0.00E+00
Pseudobutyrivibrio	0.00E+00	0.00E+00	0.00E+00	1.64E-04	0.00E+00	0.00E+00	0.00E+00	0.00E+00	0.00E+00	0.00E+00
Pseudochrobactrum	0.00E+00	0.00E+00	0.00E+00	3.29E-04	1.68E-04	4.72E-03	0.00E+00	0.00E+00	0.00E+00	0.00E+00
Pseudoclavibacter	1.88E-02	1.05E-02	1.48E-03	3.40E-03	1.51E-03	1.84E-03	0.00E+00	0.00E+00	0.00E+00	0.00E+00
Pseudofulvimonas	0.00E+00	0.00E+00	0.00E+00	7.12E-04	1.68E-04	3.67E-03	0.00E+00	0.00E+00	0.00E+00	0.00E+00
Pseudomonas	1.25E+00	4.50E+00	3.20E-02	4.38E-01	4.75E-02	6.76E+00	1.06E-04	0.00E+00	2.87E-04	1.87E-03
Pseudonocardia	0.00E+00	0.00E+00	0.00E+00	5.48E-05	5.04E-04	5.25E-04	0.00E+00	0.00E+00	0.00E+00	0.00E+00
Pseudoramibacter_Eubacterium	0.00E+00	0.00E+00	6.59E-04	4.93E-04	3.36E-04	1.31E-03	0.00E+00	0.00E+00	5.64E-03	5.46E-03
Pseudoxanthomonas	6.27E-03	0.00E+00	0.00E+00	7.67E-04	5.04E-04	3.41E-03	0.00E+00	0.00E+00	0.00E+00	0.00E+00
Psychrobacter	0.00E+00	0.00E+00	2.14E-03	3.43E-02	1.48E-02	4.99E-02	0.00E+00	0.00E+00	0.00E+00	0.00E+00
Psychromonas	0.00E+00	0.00E+00	0.00E+00	1.32E-03	0.00E+00	0.00E+00	0.00E+00	0.00E+00	0.00E+00	0.00E+00
Pythium	0.00E+00	0.00E+00	0.00E+00	2.19E-04	0.00E+00	5.25E-04	0.00E+00	0.00E+00	0.00E+00	0.00E+00
Rahnella	0.00E+00	3.15E-02	0.00E+00	0.00E+00	0.00E+00	0.00E+00	0.00E+00	0.00E+00	0.00E+00	0.00E+00
Ralstonia	7.52E-02	0.00E+00	0.00E+00	0.00E+00	0.00E+00	0.00E+00	0.00E+00	0.00E+00	0.00E+00	0.00E+00
Ramlibacter	0.00E+00	0.00E+00	0.00E+00	2.19E-04	5.04E-04	1.60E-02	3.53E-05	0.00E+00	0.00E+00	0.00E+00
Raoultella	0.00E+00	0.00E+00	0.00E+00	0.00E+00	0.00E+00	2.62E-04	4.23E-04	0.00E+00	0.00E+00	0.00E+00
Raphanus	0.00E+00	0.00E+00	0.00E+00	1.10E-04	0.00E+00	0.00E+00	0.00E+00	0.00E+00	0.00E+00	0.00E+00
Rarobacter	0.00E+00	2.10E-02	0.00E+00	1.10E-04	3.36E-04	0.00E+00	0.00E+00	0.00E+00	0.00E+00	0.00E+00
Rathayibacter	0.00E+00	0.00E+00	0.00E+00	5.48E-05	0.00E+00	0.00E+00	0.00E+00	0.00E+00	0.00E+00	0.00E+00
rc4-4	1.38E-01	0.00E+00	1.07E-02	4.49E-03	3.54E-02	5.25E-03	0.00E+00	0.00E+00	0.00E+00	3.75E-03
Reinekea	0.00E+00	0.00E+00	3.30E-04	0.00E+00	0.00E+00	0.00E+00	0.00E+00	0.00E+00	0.00E+00	0.00E+00
Renibacterium	0.00E+00	0.00E+00	0.00E+00	0.00E+00	1.68E-04	0.00E+00	0.00E+00	0.00E+00	0.00E+00	0.00E+00
RFN20	0.00E+00	0.00E+00	1.81E-03	3.62E-03	7.72E-03	1.16E-02	0.00E+00	0.00E+00	4.97E-03	8.35E-03
Rheinheimera	1.88E-02	0.00E+00	8.24E-04	6.14E-03	1.18E-03	2.38E-01	0.00E+00	0.00E+00	0.00E+00	0.00E+00
Rhizobium	0.00E+00	0.00E+00	0.00E+00	4.38E-04	1.68E-04	0.00E+00	0.00E+00	0.00E+00	0.00E+00	0.00E+00
Rhodanobacter	0.00E+00	0.00E+00	0.00E+00	3.84E-04	1.01E-03	5.25E-04	0.00E+00	0.00E+00	0.00E+00	0.00E+00
Rhodobacter	6.27E-03	0.00E+00	3.30E-04	6.41E-03	3.36E-03	4.75E-02	0.00E+00	0.00E+00	0.00E+00	0.00E+00
Rhodococcus	7.52E-02	0.00E+00	1.65E-03	3.89E-03	8.39E-04	3.67E-03	0.00E+00	0.00E+00	0.00E+00	0.00E+00
Rhodoferax	0.00E+00	0.00E+00	0.00E+00	6.57E-04	3.36E-04	1.10E-02	0.00E+00	0.00E+00	0.00E+00	0.00E+00
Rhodopirellula	0.00E+00	0.00E+00	0.00E+00	5.48E-05	0.00E+00	0.00E+00	0.00E+00	0.00E+00	0.00E+00	0.00E+00
Rhodoplanes	0.00E+00	0.00E+00	1.65E-04	2.74E-04	1.68E-04	3.67E-03	0.00E+00	0.00E+00	0.00E+00	0.00E+00
Rhodospirillum	0.00E+00	0.00E+00	0.00E+00	1.10E-04	0.00E+00	7.35E-03	0.00E+00	0.00E+00	0.00E+00	0.00E+00
Rickettsiella	0.00E+00	0.00E+00	0.00E+00	1.10E-04	0.00E+00	0.00E+00	0.00E+00	0.00E+00	0.00E+00	0.00E+00
Riemerella	0.00E+00	0.00E+00	0.00E+00	3.07E-03	0.00E+00	0.00E+00	0.00E+00	0.00E+00	0.00E+00	0.00E+00
Roseateles	0.00E+00	0.00E+00	0.00E+00	1.10E-04	0.00E+00	0.00E+00	0.00E+00	0.00E+00	0.00E+00	0.00E+00
Roseburia	0.00E+00	0.00E+00	2.31E-03	1.69E-02	5.71E-03	2.52E-02	0.00E+00	5.02E-05	2.88E-02	1.07E+00
Roseococcus	0.00E+00	0.00E+00	0.00E+00	0.00E+00	0.00E+00	1.05E-03	0.00E+00	0.00E+00	0.00E+00	0.00E+00
Rothia	4.39E-02	0.00E+00	1.65E-04	6.87E-02	0.00E+00	3.15E-03	0.00E+00	0.00E+00	0.00E+00	0.00E+00
Ruania	0.00E+00	0.00E+00	0.00E+00	2.74E-04	0.00E+00	0.00E+00	0.00E+00	0.00E+00	0.00E+00	0.00E+00
Rubellimicrobium	0.00E+00	0.00E+00	0.00E+00	1.10E-04	0.00E+00	0.00E+00	0.00E+00	0.00E+00	0.00E+00	0.00E+00
Rubricoccus	0.00E+00	0.00E+00	0.00E+00	1.10E-04	5.04E-04	9.71E-03	0.00E+00	0.00E+00	0.00E+00	0.00E+00
Rubritalea	0.00E+00	0.00E+00	3.30E-04	3.84E-04	0.00E+00	0.00E+00	0.00E+00	0.00E+00	0.00E+00	0.00E+00
Rubrivivax	0.00E+00	0.00E+00	0.00E+00	0.00E+00	0.00E+00	2.62E-04	0.00E+00	0.00E+00	0.00E+00	7.80E-05
Ruminobacter	1.44E-01	0.00E+00	1.27E-02	2.03E-02	4.63E-02	3.41E-03	0.00E+00	0.00E+00	0.00E+00	5.47E-02
Ruminococcus	3.76E-02	0.00E+00	4.98E-01	1.52E-01	6.87E-01	2.51E-01	7.05E-05	3.01E-03	3.34E-01	5.80E-01
Rummeliibacillus	0.00E+00	0.00E+00	4.94E-04	2.41E-03	0.00E+00	5.25E-04	0.00E+00	0.00E+00	0.00E+00	0.00E+00
Saccharomonospora	0.00E+00	0.00E+00	0.00E+00	0.00E+00	0.00E+00	1.84E-03	0.00E+00	0.00E+00	0.00E+00	0.00E+00
Saccharopolyspora	0.00E+00	0.00E+00	1.65E-04	6.57E-04	3.36E-04	0.00E+00	0.00E+00	0.00E+00	0.00E+00	0.00E+00
Salana	0.00E+00	0.00E+00	0.00E+00	2.19E-04	0.00E+00	7.87E-04	0.00E+00	0.00E+00	0.00E+00	0.00E+00
Salinibacterium	6.27E-03	0.00E+00	6.59E-04	1.04E-03	6.71E-04	4.20E-03	0.00E+00	0.00E+00	0.00E+00	0.00E+00
Salinicoccus	0.00E+00	0.00E+00	1.65E-04	1.48E-03	6.88E-03	2.62E-04	0.00E+00	0.00E+00	0.00E+00	0.00E+00
Salmonella	0.00E+00	0.00E+00	0.00E+00	0.00E+00	0.00E+00	0.00E+00	7.05E-04	0.00E+00	0.00E+00	0.00E+00
Sanguibacter	3.14E-02	0.00E+00	1.65E-04	1.22E-02	1.12E-02	6.82E-03	0.00E+00	0.00E+00	0.00E+00	0.00E+00
Saprospira	0.00E+00	0.00E+00	0.00E+00	1.04E-03	0.00E+00	0.00E+00	0.00E+00	0.00E+00	0.00E+00	0.00E+00
Sarcina	0.00E+00	0.00E+00	4.94E-04	1.10E-04	3.36E-04	0.00E+00	3.63E-02	0.00E+00	0.00E+00	1.56E-04
Sedimentibacter	0.00E+00	0.00E+00	0.00E+00	4.93E-04	5.04E-04	0.00E+00	0.00E+00	0.00E+00	0.00E+00	0.00E+00
Selenomonas	0.00E+00	0.00E+00	0.00E+00	1.10E-04	1.34E-03	0.00E+00	0.00E+00	0.00E+00	0.00E+00	0.00E+00
Serinicoccus	0.00E+00	0.00E+00	0.00E+00	1.10E-04	0.00E+00	0.00E+00	0.00E+00	0.00E+00	0.00E+00	0.00E+00
Serpens	5.64E-02	0.00E+00	1.98E-03	3.51E-03	5.04E-04	1.10E-02	3.53E-05	0.00E+00	0.00E+00	0.00E+00
Serratia	1.25E-02	0.00E+00	1.98E-03	1.92E-03	5.04E-04	8.14E-03	2.34E-01	4.82E-03	8.60E-04	4.68E-04
Sharpea	0.00E+00	0.00E+00	1.81E-03	5.23E-01	8.39E-04	4.97E-01	9.52E-04	3.56E-03	1.38E+00	8.46E+00
SHD-231	0.00E+00	0.00E+00	8.24E-04	2.19E-04	3.36E-04	0.00E+00	0.00E+00	0.00E+00	0.00E+00	0.00E+00
Shewanella	1.25E-02	0.00E+00	1.15E-03	1.36E-02	2.52E-03	1.34E-01	0.00E+00	0.00E+00	0.00E+00	0.00E+00
Shigella	0.00E+00	0.00E+00	9.89E-04	7.12E-04	0.00E+00	1.31E-03	2.65E-02	7.03E-03	9.55E-05	7.80E-05
Shimazuella	0.00E+00	0.00E+00	0.00E+00	1.10E-04	0.00E+00	0.00E+00	0.00E+00	0.00E+00	0.00E+00	0.00E+00
Shinella	0.00E+00	0.00E+00	0.00E+00	5.48E-05	0.00E+00	0.00E+00	0.00E+00	0.00E+00	0.00E+00	0.00E+00
Shuttleworthia	0.00E+00	0.00E+00	0.00E+00	3.84E-04	3.36E-04	0.00E+00	0.00E+00	0.00E+00	1.91E-03	6.24E-04
Simiduia	0.00E+00	0.00E+00	0.00E+00	1.64E-04	0.00E+00	0.00E+00	0.00E+00	0.00E+00	0.00E+00	0.00E+00
Simplicispira	0.00E+00	0.00E+00	0.00E+00	8.77E-04	3.36E-04	3.41E-03	0.00E+00	0.00E+00	0.00E+00	0.00E+00
Sinobaca	0.00E+00	0.00E+00	0.00E+00	1.64E-04	3.52E-03	0.00E+00	0.00E+00	0.00E+00	0.00E+00	0.00E+00
Sinomonas	0.00E+00	0.00E+00	0.00E+00	1.64E-04	1.68E-03	0.00E+00	0.00E+00	0.00E+00	0.00E+00	0.00E+00
Skermanella	0.00E+00	0.00E+00	0.00E+00	1.10E-04	0.00E+00	0.00E+00	0.00E+00	0.00E+00	0.00E+00	0.00E+00
Slackia	0.00E+00	0.00E+00	0.00E+00	1.64E-04	3.52E-03	0.00E+00	0.00E+00	0.00E+00	1.05E-03	3.90E-04
SMB53	2.51E-02	0.00E+00	1.02E-01	3.94E-02	1.28E-01	5.83E-02	5.91E-01	5.02E-05	3.82E-04	2.08E-02
Sodalis	0.00E+00	0.00E+00	0.00E+00	3.29E-04	0.00E+00	5.25E-04	7.05E-05	0.00E+00	0.00E+00	0.00E+00
Solibacillus	3.76E-02	0.00E+00	1.32E-02	4.05E-03	3.19E-03	2.62E-03	0.00E+00	0.00E+00	0.00E+00	0.00E+00
Solirubrobacter	0.00E+00	0.00E+00	3.30E-04	0.00E+00	0.00E+00	0.00E+00	0.00E+00	0.00E+00	0.00E+00	0.00E+00
Sphaerochaeta	0.00E+00	0.00E+00	6.59E-04	2.03E-03	1.96E-02	7.61E-03	0.00E+00	0.00E+00	0.00E+00	0.00E+00
Sphingobacterium	6.27E-03	0.00E+00	9.39E-03	3.42E-01	1.41E-02	1.55E+00	0.00E+00	0.00E+00	0.00E+00	0.00E+00
Sphingobium	1.25E-02	0.00E+00	0.00E+00	1.06E-02	2.01E-03	6.69E-02	0.00E+00	0.00E+00	0.00E+00	0.00E+00
Sphingomonas	0.00E+00	0.00E+00	4.94E-04	4.33E-03	6.38E-03	8.66E-03	0.00E+00	0.00E+00	0.00E+00	0.00E+00
Sphingopyxis	0.00E+00	0.00E+00	2.47E-03	5.37E-02	7.55E-03	2.18E-01	0.00E+00	0.00E+00	0.00E+00	0.00E+00
Spirosoma	0.00E+00	0.00E+00	0.00E+00	1.10E-04	0.00E+00	0.00E+00	0.00E+00	0.00E+00	0.00E+00	0.00E+00
Sporanaerobacter	0.00E+00	0.00E+00	3.30E-04	1.10E-04	0.00E+00	0.00E+00	0.00E+00	0.00E+00	0.00E+00	0.00E+00
Sporosarcina	0.00E+00	0.00E+00	1.65E-04	8.77E-04	2.85E-03	0.00E+00	0.00E+00	0.00E+00	0.00E+00	0.00E+00
Staphylococcus	3.14E-02	0.00E+00	3.26E-02	3.69E-02	8.31E-02	5.48E-02	2.12E-04	0.00E+00	0.00E+00	2.26E-03
Stenotrophomonas	9.02E+00	4.27E+01	5.77E-03	8.44E-02	1.16E-02	4.69E-01	0.00E+00	0.00E+00	0.00E+00	0.00E+00
Steroidobacter	0.00E+00	0.00E+00	0.00E+00	3.29E-04	0.00E+00	0.00E+00	7.05E-05	0.00E+00	0.00E+00	0.00E+00
Streptococcus	5.02E-02	1.05E-02	1.04E+01	2.29E+00	1.18E-02	3.58E-01	3.34E-01	1.08E+00	3.25E-03	4.99E-03
Streptomyces	0.00E+00	0.00E+00	3.30E-04	6.03E-04	0.00E+00	3.67E-03	0.00E+00	0.00E+00	0.00E+00	0.00E+00
Subtercola	0.00E+00	0.00E+00	1.65E-04	2.19E-04	3.36E-04	0.00E+00	0.00E+00	0.00E+00	0.00E+00	0.00E+00
Succiniclasticum	0.00E+00	0.00E+00	0.00E+00	1.64E-03	1.34E-03	1.08E-02	0.00E+00	0.00E+00	7.55E-03	5.46E-04
Succinivibrio	6.27E-03	0.00E+00	6.10E-03	3.48E-01	2.52E-03	2.00E+00	2.65E-03	3.16E-03	2.19E+01	8.34E+00
Sulfurospirillum	0.00E+00	0.00E+00	0.00E+00	1.10E-04	0.00E+00	0.00E+00	0.00E+00	0.00E+00	0.00E+00	0.00E+00
Sutterella	1.88E-02	0.00E+00	2.92E-02	8.45E-02	6.90E-02	2.18E-01	4.23E-04	3.14E-01	1.32E+00	2.54E+00
Suttonella	0.00E+00	0.00E+00	0.00E+00	2.30E-03	0.00E+00	0.00E+00	0.00E+00	0.00E+00	0.00E+00	0.00E+00
Synergistes	0.00E+00	0.00E+00	0.00E+00	0.00E+00	0.00E+00	0.00E+00	0.00E+00	0.00E+00	0.00E+00	1.33E-03
Syntrophus	0.00E+00	0.00E+00	0.00E+00	1.10E-04	3.36E-04	0.00E+00	0.00E+00	0.00E+00	0.00E+00	0.00E+00
T78	0.00E+00	0.00E+00	0.00E+00	6.57E-04	6.71E-04	5.25E-04	0.00E+00	0.00E+00	0.00E+00	0.00E+00
Tenacibaculum	0.00E+00	0.00E+00	3.30E-04	1.64E-04	0.00E+00	0.00E+00	0.00E+00	0.00E+00	0.00E+00	0.00E+00
Tepidimonas	0.00E+00	0.00E+00	0.00E+00	0.00E+00	0.00E+00	5.25E-04	0.00E+00	0.00E+00	0.00E+00	0.00E+00
Terracoccus	0.00E+00	0.00E+00	0.00E+00	5.48E-05	0.00E+00	0.00E+00	0.00E+00	0.00E+00	0.00E+00	0.00E+00
Tessaracoccus	0.00E+00	0.00E+00	0.00E+00	8.22E-04	3.36E-04	2.62E-04	0.00E+00	0.00E+00	0.00E+00	0.00E+00
Tetrathiobacter	0.00E+00	0.00E+00	0.00E+00	1.10E-04	0.00E+00	7.87E-04	0.00E+00	0.00E+00	0.00E+00	0.00E+00
Thalassospira	0.00E+00	0.00E+00	1.48E-03	9.86E-04	0.00E+00	0.00E+00	0.00E+00	0.00E+00	0.00E+00	0.00E+00
Thauera	0.00E+00	0.00E+00	4.28E-03	3.78E-03	3.36E-04	1.84E-03	0.00E+00	0.00E+00	0.00E+00	0.00E+00
Thermocrispum	0.00E+00	0.00E+00	0.00E+00	5.48E-05	0.00E+00	0.00E+00	0.00E+00	0.00E+00	0.00E+00	0.00E+00
Thermomonas	1.25E-02	0.00E+00	3.30E-04	8.38E-03	4.36E-03	2.39E-02	0.00E+00	0.00E+00	0.00E+00	0.00E+00
Thermus	0.00E+00	0.00E+00	0.00E+00	2.19E-04	0.00E+00	0.00E+00	0.00E+00	0.00E+00	0.00E+00	0.00E+00
Tissierella_Soehngenia	0.00E+00	0.00E+00	0.00E+00	7.67E-04	1.68E-03	0.00E+00	0.00E+00	0.00E+00	0.00E+00	0.00E+00
Trabulsiella	0.00E+00	0.00E+00	0.00E+00	1.64E-04	0.00E+00	0.00E+00	1.40E-02	5.02E-05	0.00E+00	0.00E+00
Treponema	2.32E-01	1.05E-02	3.39E-02	1.09E-01	1.29E+00	2.97E-01	3.88E-04	6.02E-04	2.39E-03	8.32E+00
Trichococcus	0.00E+00	0.00E+00	8.24E-04	1.75E-03	1.85E-03	1.05E-03	0.00E+00	0.00E+00	0.00E+00	0.00E+00
Tropicibacter	0.00E+00	0.00E+00	0.00E+00	0.00E+00	0.00E+00	2.62E-04	0.00E+00	0.00E+00	0.00E+00	0.00E+00
Truepera	0.00E+00	0.00E+00	0.00E+00	5.48E-04	5.04E-04	0.00E+00	0.00E+00	0.00E+00	0.00E+00	0.00E+00
Trueperella	0.00E+00	0.00E+00	2.15E-01	3.84E-04	0.00E+00	0.00E+00	0.00E+00	1.05E-03	0.00E+00	0.00E+00
Turicibacter	6.27E-03	0.00E+00	3.67E-02	1.00E-02	3.07E-02	1.60E-02	2.54E-03	1.00E-04	0.00E+00	2.34E-02
Ureaplasma	0.00E+00	0.00E+00	1.20E+01	8.77E-04	6.71E-04	3.40E-01	4.58E-04	1.00E-04	1.91E-04	0.00E+00
vadinCA02	0.00E+00	0.00E+00	0.00E+00	0.00E+00	1.85E-03	0.00E+00	0.00E+00	0.00E+00	0.00E+00	0.00E+00
vadinCA11	0.00E+00	0.00E+00	3.13E-03	6.19E-03	2.48E-02	1.76E-02	0.00E+00	0.00E+00	0.00E+00	0.00E+00
Vagococcus	0.00E+00	0.00E+00	1.65E-04	9.86E-04	5.04E-04	0.00E+00	2.12E-04	0.00E+00	0.00E+00	0.00E+00
Variovorax	0.00E+00	0.00E+00	0.00E+00	1.21E-03	0.00E+00	4.99E-03	0.00E+00	0.00E+00	0.00E+00	0.00E+00
Veillonella	0.00E+00	0.00E+00	1.98E-03	3.46E-01	2.35E-03	1.73E-02	1.59E-03	7.29E+00	1.05E-03	1.25E-03
Verrucomicrobium	0.00E+00	0.00E+00	6.59E-04	2.58E-03	6.71E-04	1.31E-03	0.00E+00	0.00E+00	0.00E+00	0.00E+00
Vibrio	3.34E+00	1.47E-01	0.00E+00	5.48E-04	0.00E+00	1.57E-03	0.00E+00	0.00E+00	0.00E+00	0.00E+00
Victivallis	0.00E+00	0.00E+00	1.71E-02	1.71E-02	3.98E-02	2.76E-02	0.00E+00	0.00E+00	0.00E+00	6.24E-04
Viridibacillus	0.00E+00	0.00E+00	0.00E+00	1.64E-04	0.00E+00	0.00E+00	0.00E+00	0.00E+00	0.00E+00	0.00E+00
Vitellibacter	0.00E+00	0.00E+00	0.00E+00	0.00E+00	0.00E+00	7.87E-04	0.00E+00	0.00E+00	0.00E+00	0.00E+00
Vitreoscilla	0.00E+00	0.00E+00	0.00E+00	2.74E-04	0.00E+00	1.05E-03	0.00E+00	0.00E+00	0.00E+00	0.00E+00
Wautersiella	0.00E+00	0.00E+00	6.92E-03	4.20E-02	2.52E-03	1.88E-01	0.00E+00	0.00E+00	0.00E+00	0.00E+00
Weeksella	0.00E+00	0.00E+00	4.94E-04	3.34E-03	5.04E-04	2.62E-03	0.00E+00	0.00E+00	0.00E+00	0.00E+00
Weissella	4.39E-02	0.00E+00	0.00E+00	7.67E-04	0.00E+00	0.00E+00	0.00E+00	0.00E+00	0.00E+00	0.00E+00
Williamsia	0.00E+00	0.00E+00	0.00E+00	1.10E-04	0.00E+00	0.00E+00	0.00E+00	0.00E+00	0.00E+00	0.00E+00
Winogradskyella	0.00E+00	0.00E+00	3.62E-03	1.81E-03	0.00E+00	0.00E+00	0.00E+00	0.00E+00	0.00E+00	0.00E+00
Xenorhabdus	0.00E+00	0.00E+00	0.00E+00	1.10E-04	0.00E+00	7.87E-04	3.53E-04	0.00E+00	0.00E+00	0.00E+00
Xylanimicrobium	0.00E+00	0.00E+00	0.00E+00	1.32E-03	1.68E-04	5.25E-04	0.00E+00	0.00E+00	0.00E+00	0.00E+00
Xylophilus	0.00E+00	0.00E+00	1.65E-04	1.04E-03	0.00E+00	8.92E-03	0.00E+00	0.00E+00	0.00E+00	0.00E+00
Yaniella	1.25E-02	0.00E+00	0.00E+00	1.64E-03	1.85E-03	1.57E-03	0.00E+00	0.00E+00	0.00E+00	0.00E+00
Yeosuana	0.00E+00	0.00E+00	0.00E+00	5.48E-05	0.00E+00	0.00E+00	0.00E+00	0.00E+00	0.00E+00	0.00E+00
Yersinia	6.33E-01	1.46E+01	0.00E+00	2.56E-02	2.35E-03	6.11E-02	7.05E-05	0.00E+00	0.00E+00	3.12E-04
YRC22	0.00E+00	0.00E+00	2.11E-02	2.41E-02	1.84E-01	5.33E-02	0.00E+00	0.00E+00	0.00E+00	0.00E+00
Zea	0.00E+00	0.00E+00	0.00E+00	1.10E-04	0.00E+00	0.00E+00	0.00E+00	0.00E+00	0.00E+00	0.00E+00
Zhouia	0.00E+00	0.00E+00	4.12E-03	1.04E-03	0.00E+00	0.00E+00	0.00E+00	0.00E+00	0.00E+00	0.00E+00
Zobellella	0.00E+00	0.00E+00	0.00E+00	1.10E-04	0.00E+00	0.00E+00	0.00E+00	0.00E+00	0.00E+00	0.00E+00
